# Supplementary material for: Retrospective genomic analysis of sorghum adaptation to temperate-zone grain production
Source: Genome Biol. 2013 Jun 26;14(6):R68. doi: 10.1186/gb-2013-14-6-r68 (PMC3706989; doi:10.1186/gb-2013-14-6-r68)
Supplement: Additional File 1 — Table S1. SC and EP lines used in this study. Principal components analysis in the EP lines was used to assign SC-EP pairs to subpopulations. Plant height and flowering time phenotypes used for association mapping in the SC lines are also provided. [file gb-2013-14-6-r68-S1.XLSX]

## Sheet: TableS1
Table S1. Description of SC-EP line pairs.
SC-EP line	Country	Race a	PC1	PC2	PC3	Subpopulation b	Flowering Timec	Plant Heightcd
SC-EP0002	Ethiopia	D	-1.86	-19.84	29.5	D	0.524	-0.926
SC-EP0003	Ethiopia	D	-58.61	12.75	-5.61	D	-0.919	-0.602
SC-EP0004	Ethiopia	D	30.92	-18.48	12.42	D	1.459	-0.605
SC-EP0006	Ethiopia	D	-33.81	-8.51	10.71	D	1.057	-0.684
SC-EP0007	Ethiopia	D	-35.75	-6.3	10.11	D	2.314	-0.241
SC-EP0010	Ethiopia	D	-58.24	11.88	-6.39	D	1.203	0.624
SC-EP0012	Ethiopia	B	-25.96	-12.13	9.28	B	0.7	0.302
SC-EP0013	Ethiopia	D	-34.03	-13.2	16.43	D	0.664	-1.066
SC-EP0015	Ethiopia	B	-30.1	-12.31	14.9	B	2.244	0.161
SC-EP0017	Ethiopia	B	-19.1	-6.7	7.29	B	-0.205	-0.503
SC-EP0020	Ethiopia	B	-21.95	-9.87	12.76	B	-0.372	0.1
SC-EP0021	Ethiopia	B	-31.01	-14.71	13.93	B	0.036	-0.784
SC-EP0022	Ethiopia	D	-55.34	12.56	-3.98	D	1.484	-0.503
SC-EP0023	Ethiopia	D	-26.44	-0.58	1.48	D	0.298	-0.282
SC-EP0024	Ethiopia	D	-34.34	5.51	2.16	D	2.032	-0.482
SC-EP0025	Ethiopia	D	-65.17	12.73	-5.67	D	1.711	-0.463
SC-EP0027	Ethiopia	D	-40.84	1.17	0.52	D	0.408	-0.02
SC-EP0028	Ethiopia	D	-64.4	13.65	-6.14	D	0.805	-0.624
SC-EP0030	Ethiopia	D	-33.91	-8.36	8.86	D	0.936	-0.322
SC-EP0033	Ethiopia	D	-64.59	12.64	-8.44	D	0.454	0.061
SC-EP0036	Ethiopia	D	-63.67	14.19	-6.82	D	0.262	-0.644
SC-EP0038	Ethiopia	D	-24.94	-6.29	14.01	D	2.163	-0.684
SC-EP0041	Ethiopia	D	-45.02	10.67	-1.07	D	-0.316	0.061
SC-EP0042	Ethiopia	C	17.08	-15.75	5.6	C	-0.789	-0.643
SC-EP0043	Ethiopia	D	-16.73	-5.41	8.61	D	1.711	-0.201
SC-EP0044	Ethiopia	B	-29.61	-13.67	11.38	B	0.428	0.724
SC-EP0048	Sudan	C	2.54	9.35	-6.49	C	-0.205	-0.603
SC-EP0049	Sudan	G	41.51	28.15	0.26	G	-0.789	0.16
SC-EP0051	Sudan	C	23.77	16.62	-2.82	C	0.202	0.844
SC-EP0052	Sudan	C	71.5	56.73	0.54	C	-1.241	-0.985
SC-EP0053	Sudan	D	23.74	15.43	4.12	D	-0.396	0.423
SC-EP0055	Sudan	C	14.12	13.66	-1.25	C	-1.789	-1.771
SC-EP0056	Sudan	C	40.06	35.5	-3.92	C	-0.029	-0.583
SC-EP0057	Sudan	C	36.51	23.31	-2.99	C	0.524	-0.181
SC-EP0058	Sudan	C	32.55	28.41	-10.15	C	-0.095	-0.683
SC-EP0059	Sudan	C	30.56	-17.66	14.46	C	0.383	0.865
SC-EP0061	Kenya	G	-6.14	-9.03	4.03	G	-0.663	1.67
SC-EP0062	Sudan	C	4.01	-7.98	4.65	C	-0.417	-0.401
SC-EP0063	Sudan	C	39.16	23.52	4.53	C	0.166	0.564
SC-EP0064	Sudan	C	-13.49	-0.75	-5.8	C	-0.075	-0.342
SC-EP0066	Sudan	C	27.99	-40.02	-40.68	C	-0.658	-0.562
SC-EP0067	Sudan	C	-2.38	6.42	-9	C	0.137	2.613
SC-EP0068	Kenya	C	19.43	-33.72	9.95	C	-0.336	-0.785
SC-EP0069	Kenya	C	13.75	-20.74	18.28	C	-0.467	1.086
SC-EP0072	Kenya	D	29.83	-18.95	15.24	D	-0.658	-0.784
SC-EP0074	Kenya	C	18.8	-21.38	14.07	C	-0.598	-0.744
SC-EP0075	Kenya	C	18.57	-15.58	17.66	C	0.333	0.301
SC-EP0077	Kenya	C	6.39	-22.06	23.47	C	1.017	1.83
SC-EP0078	Kenya	C	7.47	-27.17	38.64	C	0.107	-0.161
SC-EP0079	Kenya	B	8.01	-20.04	25.33	B	-0.366	0.483
SC-EP0080	Kenya	D	12.41	-16.56	14.75	D	0.589	1.005
SC-EP0084	Uganda	D	21.7	-27.53	6.79	D	1.58	1.106
SC-EP0085	Uganda	C	48.35	9.42	9.38	C	-1.191	-0.825
SC-EP0086	Kenya	D	18.46	-33.3	11.1	D	-0.497	-0.684
SC-EP0087	Kenya	G	22.29	-48.93	50.48	G	-0.658	1.53
SC-EP0090	Zaire	G	16.38	-11.43	-8.72	G	-0.789	-0.181
SC-EP0091	Zimbabwe	B	4.86	-16.25	-2.55	B	-1.322	-0.101
SC-EP0092	Ethiopia	D	-58.76	15.24	-7.02	D	-1.322	1.05
SC-EP0094	Sudan	G	25.82	14.89	5.47	G	-0.728	0.221
SC-EP0096	Nigeria	C	48.51	32.32	-8.17	C	-0.789	0.805
SC-EP0098	Nigeria	G	21.42	-53.24	-6.4	G	-1.322	-0.08
SC-EP0099	Nigeria	G	19.99	-61.56	-67.96	G	-1.372	-1.106
SC-EP0100	Nigeria	G	1.2	-68.85	108.24	G	-1.729	0.1
SC-EP0101	SAfrica	C	12.17	-36.77	46.95	C	-0.351	-0.119
SC-EP0103	SAfrica	C	30.53	13.99	7.16	C	0.524	0.04
SC-EP0105	India	D	-60.39	20.37	-4.05	D	-0.125	-1.127
SC-EP0106	Ethiopia	B	-31.45	-12.55	10.77	B	1.851	-0.323
SC-EP0108	Ethiopia	C	64.25	52.68	-5.6	C	0.624	-0.583
SC-EP0109	Ethiopia	C	69.7	56.04	-1.9	C	0.428	-0.845
SC-EP0110	Ethiopia	C	78.84	62.3	-1.97	C	-0.075	-0.302
SC-EP0111	Ethiopia	C	67.25	54.08	-5.63	C	0.363	-0.724
SC-EP0113	India	C	46.43	32.35	-1.58	C	-0.738	-0.805
SC-EP0114	Uganda	C	51.91	36.79	3.76	C	-0.708	-0.986
SC-EP0115	Uganda	C	63.95	35.44	5.43	C	1.449	-0.021
SC-EP0118	Sudan	C	33.19	19.62	4.2	C	-0.029	-0.966
SC-EP0119	Zimbabwe	C	68.7	58.22	1.69	C	-0.482	-1.106
SC-EP0120	Sudan	C	22.44	9.86	5.6	C	0.282	-0.565
SC-EP0121	SAfrica	C	2.63	-41.02	71.19	C	-0.271	0.965
SC-EP0123	Ethiopia	D	-49.5	7.28	4.77	D	0.011	-0.745
SC-EP0124	Ethiopia	D	-46.5	0.14	1.76	D	0.298	-0.422
SC-EP0126	Ethiopia	D	-44.3	-2.91	15.8	D	0.036	-1.025
SC-EP0127	Ethiopia	D	-33.46	-5.11	10.74	D	0.006	-0.342
SC-EP0131	Ethiopia	D	-45.22	5.47	0.91	D	-0.155	-1.126
SC-EP0132	Ethiopia	D	-60.61	22.78	-3.68	D	0.167	0.341
SC-EP0134	Ethiopia	D	-63.79	23.88	-12.01	D	-0.06	-0.422
SC-EP0135	Ethiopia	D	-51.84	10.81	-15.45	D	1.509	0.141
SC-EP0136	Ethiopia	D	-32.26	-9.81	17.08	D	2.098	0.02
SC-EP0138	Ethiopia	D	-32.95	-10.38	16.16	D	-0.336	-0.201
SC-EP0139	Ethiopia	D	-50.14	12.77	-0.68	D	0.363	0.221
SC-EP0140	Ethiopia	D	-18.3	-2.93	7.73	D	-0.527	1.306
SC-EP0141	Ethiopia	D	-44.7	5.26	5.66	D	-0.009	0.744
SC-EP0142	Ethiopia	D	-15.92	0.12	21.96	D	-0.14	-1.207
SC-EP0145	Ethiopia	B	-30.75	-9.12	15.49	B	0.635	-0.483
SC-EP0146	Ethiopia	C	65.06	51.95	2.57	C	0.991	-0.583
SC-EP0147	Ethiopia	B	-5.16	-24.86	17.82	B	1.449	-0.885
SC-EP0155	Ethiopia	D	-36.11	-11.05	13.27	D	0.896	-0.423
SC-EP0156	Ethiopia	B	-9.32	-9.54	10.74	B	0.795	0.946
SC-EP0157	Ethiopia	D	-64.48	13.72	-6.91	D	-0.125	0
SC-EP0158	Ethiopia	D	-16.8	-6.66	15.7	D	1.484	-0.785
SC-EP0159	Ethiopia	D	-42.88	5.3	6.48	D	2.193	0.683
SC-EP0165	Ethiopia	C	40.71	30.31	0.87	C	-1.116	-0.221
SC-EP0166	Ethiopia	D	-34.44	-9.37	16.52	D	0.991	-0.986
SC-EP0167	Ethiopia	D	-33.57	-9.23	15.92	D	3.289	-0.242
SC-EP0170	Ethiopia	C	69.84	51.24	-13.46	C	0.101	-0.342
SC-EP0171	Ethiopia	C	9.35	-0.81	9.27	C	-0.351	-0.724
SC-EP0172	Ethiopia	C	73.23	60.93	-10.76	C	-0.19	-0.242
SC-EP0173	Ethiopia	C	62.54	53.56	-1.44	C	0.494	-0.925
SC-EP0175	Ethiopia	C	39.36	34.58	-1.44	C	0.001	-1.327
SC-EP0179	Ethiopia	D	-23.43	0.23	2.46	D	1.057	-1.046
SC-EP0183	Mexico	K	31.15	-14.8	15.4	K	-0.205	-0.423
SC-EP0184	SAfrica	K	27.32	-28.25	31.53	K	-0.205	-0.06
SC-EP0185	Nigeria	B	27.2	7.51	-18.01	B	2.324	1.085
SC-EP0186	Nigeria	C	6.78	-36.63	-48.33	C	-0.241	NA
SC-EP0187	Nigeria	C	9.97	-19.95	-9.9	C	-2.086	-1.126
SC-EP0188	Nigeria	C	15.5	-23.68	-35.93	C	-0.366	0.462
SC-EP0191	India	D	-86.87	35.34	-14.14	D	-0.402	-0.162
SC-EP0192	India	D	-86.1	30.37	-18.03	D	-0.577	0.081
SC-EP0193	India	D	3.15	-64.39	99.97	D	-0.075	-0.603
SC-EP0196	India	D	-69.94	25.66	-5.54	D	1.515	1.246
SC-EP0199	India	D	-95.85	37.01	-8.54	D	1.58	-0.402
SC-EP0200	India	D	-94.59	38.03	-2.51	D	1.092	-0.261
SC-EP0201	India	D	-77.88	30.64	-9.72	D	0.624	-1.207
SC-EP0206	India	D	-83.26	32.18	-12.49	D	1.58	-0.382
SC-EP0207	India	D	-97.6	36.11	-4.55	D	-0.366	-1.167
SC-EP0208	India	D	-84.56	23.33	-17.59	D	-0.235	-1.066
SC-EP0209	India	D	-46.51	17.14	-2.7	D	-0.432	0.201
SC-EP0210	India	D	-84.52	25.93	-19.11	D	-0.286	0.081
SC-EP0211	India	D	-82.64	26.45	-16.54	D	-0.919	-0.664
SC-EP0212	Jamaica	D	-83.43	27.06	-15.57	D	0.559	0.201
SC-EP0214	India	B	-79.19	26.57	-9.26	B	0.428	-0.624
SC-EP0215	India	D	-91.65	27.51	-18.04	D	-0.22	-0.262
SC-EP0216	India	D	-94.66	35.61	-6.47	D	0.328	1.207
SC-EP0217	India	D	-90.65	27.29	-22.37	D	0.328	1.428
SC-EP0223	Nigeria	C	56.53	34.51	-2.64	C	0.991	2.293
SC-EP0226	Sudan	D	-93.26	33.62	-7.54	D	-0.497	-0.201
SC-EP0227	Ethiopia	D	-54.39	20.73	-11.14	D	0.785	-1.006
SC-EP0228	Ethiopia	C	56.14	48.23	1.58	C	-0.155	-1.227
SC-EP0230	India	D	-85.89	25.04	-17.54	D	-0.482	-1.388
SC-EP0231	India	D	-22.64	5.43	2.86	D	-0.22	-1.067
SC-EP0233	India	D	-84.17	22.6	-6.74	D	-1.452	-0.965
SC-EP0235	Ethiopia	B	5.82	-28.87	-21.77	B	0.494	0.703
SC-EP0237	Sudan	C	70.5	51.88	5.15	C	2.143	-0.181
SC-EP0239	Sudan	C	52.91	39.39	-3.97	C	0.298	-0.885
SC-EP0240	India	D	-90.32	38.62	-9.93	D	1.907	-0.524
SC-EP0241	India	G	-2.89	-21.94	29.57	G	-0.009	2.193
SC-EP0242	Nepal	G	12	-45.11	43.81	G	2.565	2.433
SC-EP0243	Nepal	G	4.39	-21.58	23.55	G	-0.075	2.455
SC-EP0244	India	G	2.38	-32.81	35.01	G	0.056	-0.362
SC-EP0245	India	D	-79.08	21.94	-15.57	D	0.655	-0.986
SC-EP0248	India	G	-7.93	-33.67	36.47	G	-0.241	1.041
SC-EP0250	India	G	3.13	-33.24	32.54	G	-0.205	0.342
SC-EP0252	India	G	0.66	-37.81	30.84	G	0.333	-0.041
SC-EP0253	India	G	5.33	-39.87	34.56	G	0.458	1.328
SC-EP0254	India	G	-4.99	-21.99	20.17	G	1.791	-0.121
SC-EP0256	Nigeria	G	21.4	-64.1	-73.49	G	-0.417	2.012
SC-EP0257	Zimbabwe	G	19.29	-61.81	-10.19	G	-1.05	0.623
SC-EP0258	Africa	G	21.17	-51.73	54.33	G	-1.196	-0.362
SC-EP0261	Nigeria	G	26.04	-53.29	-62.2	G	0.026	-0.08
SC-EP0262	Mali	G	11.34	-31.3	-12.76	G	0.72	1.79
SC-EP0265	Ghana	G	17.37	-43.69	-47.08	G	0.655	0.08
SC-EP0268	Sudan	G	22.77	10.21	4.32	G	-0.512	0.503
SC-EP0269	Nigeria	G	14.59	-39.66	-39.68	G	-1.598	-0.764
SC-EP0270	Nigeria	G	11.92	-35.4	-26.34	G	-0.417	0.644
SC-EP0271	Nigeria	G	21.65	-58.73	-62.79	G	-2.051	-1.026
SC-EP0272	Nigeria	G	13.29	-32.29	-28.38	G	-0.759	-0.844
SC-EP0273	Nigeria	G	13.09	-27.84	-21.26	G	1.122	0.503
SC-EP0275	Nigeria	G	9.67	-31.21	-21.87	G	-1.116	-0.221
SC-EP0277	Nigeria	G	11.62	-32.35	-23.53	G	-0.351	0.784
SC-EP0278	Nigeria	G	14.94	-46.73	-47.24	G	-1.518	-1.066
SC-EP0279	Nigeria	G	22.8	-67.19	-72.36	G	-1.418	0.118
SC-EP0281	Nigeria	G	16.13	-49.02	3.6	G	0.328	-0.362
SC-EP0282	Nigeria	G	22.31	-60.01	-67.34	G	0.363	0.663
SC-EP0284	BurkinaFaso	G	24.58	-59.5	-61.12	G	-0.417	-0.081
SC-EP0285	Chad	G	27.86	-59.87	-65.94	G	-1.402	-0.403
SC-EP0290	Nigeria	G	12.31	-31.65	-28.24	G	-1.372	-0.02
SC-EP0291	Nigeria	G	21.49	-67.01	-70.94	G	0.298	1.146
SC-EP0292	Nigeria	G	23.24	-59.58	-61.99	G	-1.694	-0.061
SC-EP0293	Nigeria	G	24.95	-50.05	-45.75	G	-1.437	0.644
SC-EP0295	Nigeria	G	20.96	-65.61	-71.99	G	-1.357	-0.724
SC-EP0297	Nigeria	G	21.86	-65.28	-77.38	G	-0.919	-1.087
SC-EP0301	Mali	G	18.69	-45.91	-44.12	G	0.449	1.006
SC-EP0303	Nigeria	G	0.37	-37.15	0.59	G	-0.331	0.526
SC-EP0305	Chad	D	15.98	-44.9	2.74	D	-0.2	0.744
SC-EP0306	USA	B	-20.52	-11.4	11.17	B	1.967	0.563
SC-EP0307	India	B	-89.43	28.64	-21.89	B	-0.125	-0.503
SC-EP0308	Malawi	B	14.84	-35.17	38.42	B	1.288	-0.363
SC-EP0309	Sudan	B	-35.83	4.34	-7.68	B	-0.572	0.201
SC-EP0315	India	B	0.27	-28.86	33.78	B	1.484	0.784
SC-EP0317	India	B	11.9	-23.71	28.05	B	0.559	1.367
SC-EP0319	Uganda	B	9.03	-15.87	0.36	B	-0.628	-0.744
SC-EP0320	Chad	K	34.63	15.37	6.91	K	-0.029	0.08
SC-EP0322	Tanzania	C	19.52	-23.49	16.86	C	0.066	-0.302
SC-EP0323	Sudan	C	29.91	-16.41	6.32	C	0.101	2.215
SC-EP0324	Uganda	C	52.96	32.83	1.72	C	0.328	-0.362
SC-EP0325	USA	C	-66.74	13.89	-3.18	C	-0.759	-0.724
SC-EP0328	Uganda	C	75	54.29	4.83	C	0.363	-0.624
SC-EP0329	Nigeria	C	43.41	7.38	-24.29	C	-1.598	-1.046
SC-EP0330	Uganda	C	27.82	14.02	5.99	C	0.232	0.382
SC-EP0331	Nigeria	C	8.6	-39.7	-31.7	C	-1.05	0.564
SC-EP0338	Sudan	C	28.48	21.27	7.08	C	-1.116	-1.066
SC-EP0339	Sudan	C	7.66	-3.23	-0.14	C	-0.205	0.945
SC-EP0340	Sudan	C	-22.12	26.37	-9.07	C	-0.351	-0.061
SC-EP0342	Nigeria	C	10.13	-5.56	1.5	C	-0.482	-0.563
SC-EP0344	Nigeria	C	13.78	-6.97	-20.21	C	-0.396	-0.543
SC-EP0345	Nigeria	C	18.36	3.87	-15.75	C	-1.116	-0.744
SC-EP0347	Nigeria	C	6.23	-20.91	-13.36	C	-0.155	-0.101
SC-EP0348	Nigeria	C	11.64	-44.92	-50.12	C	-0.482	0.101
SC-EP0349	Nigeria	C	11.24	3.73	-14.75	C	-1.241	-0.382
SC-EP0350	Nigeria	C	30.95	0.06	-16.91	C	-0.955	-0.926
SC-EP0354	Nigeria	C	18.87	-55.21	-58.12	C	-1.246	-0.201
SC-EP0356	Nigeria	C	29.54	-37.13	-44.48	C	-0.723	-0.624
SC-EP0358	Nigeria	C	8.4	-35.27	-25.05	C	0.363	-0.302
SC-EP0366	Nigeria	C	22.87	-59.11	-56.99	C	-0.372	-0.565
SC-EP0368	Nigeria	C	6.74	-21.98	-8.04	C	-0.577	-0.342
SC-EP0369	Nigeria	C	9.98	-40.77	-45.53	C	-0.286	-0.342
SC-EP0370	Nigeria	C	8.7	-35.07	-22.1	C	0.428	1.226
SC-EP0371	Nigeria	C	11.63	-47.36	-51.65	C	1.58	0.382
SC-EP0373	Nigeria	C	6.32	-40.95	-52.47	C	-1.181	-0.643
SC-EP0377	Nigeria	C	44.05	29.86	-3.9	C	-1.246	0.241
SC-EP0380	Nigeria	C	16.78	-45.79	-50.39	C	-1.583	-1.026
SC-EP0382	Nigeria	C	10.85	-34.25	-25.58	C	-1.06	-0.403
SC-EP0384	Nigeria	C	18.7	-61.56	-57.15	C	0.167	-0.664
SC-EP0386	Nigeria	C	15.48	-43.34	-54.99	C	-0.658	0.101
SC-EP0387	Nigeria	C	16.2	-54.22	-65.05	C	-0.467	0.242
SC-EP0388	Nigeria	C	15.55	-49.66	-56.15	C	0.861	-0.422
SC-EP0389	Nigeria	C	4.05	-26.13	-17.34	C	-0.985	-0.382
SC-EP0391	Egypt	C	13.78	-46.98	-49.1	C	-0.16	-0.041
SC-EP0392	Nigeria	C	6.39	-34.45	6.9	C	-0.205	-0.261
SC-EP0394	Nigeria	C	9.4	-43.81	-43.92	C	-0.205	-0.302
SC-EP0396	Nigeria	C	10.09	-47.63	-50.42	C	-0.919	-0.543
SC-EP0397	Nigeria	C	13.89	-41.99	-46.83	C	-0.205	-0.221
SC-EP0398	Nigeria	C	13.07	-27.19	-24.45	C	-0.271	0.483
SC-EP0399	Nigeria	C	21.91	-29.49	-35.77	C	-0.467	0.483
SC-EP0401	Nigeria	C	-19.77	-8.06	26.33	C	-0.919	0.722
SC-EP0403	Nigeria	C	19.74	-65.92	-69.58	C	-0.527	-0.523
SC-EP0405	Sudan	C	14.92	15.26	3.1	C	-0.723	-0.704
SC-EP0407	Nigeria	C	6.85	-32.2	-34.18	C	-1.387	-0.343
SC-EP0408	Nigeria	C	13.36	-37.65	-31.06	C	-1.598	-1.227
SC-EP0411	Sudan	C	34.56	7.04	3.56	C	-0.336	0.261
SC-EP0413	Nigeria	C	38.23	-13.66	-34.76	C	-0.723	0.06
SC-EP0414	Sudan	C	40.67	35.14	-3.91	C	-0.351	-0.362
SC-EP0417	Senegal	C	-36.63	15.6	-13.52	C	1.354	-0.403
SC-EP0418	Tanzania	C	56.15	25.63	4.43	C	2.274	-0.624
SC-EP0420	Sudan	C	39.51	33.13	-2.81	C	0.64	-0.624
SC-EP0423	Sudan	C	68.43	56.58	-0.14	C	-0.14	-0.141
SC-EP0424	Japan	C	33.03	28.69	-6.54	C	0.056	-0.301
SC-EP0425	Sudan	C	36.27	22.08	-7.99	C	0.624	-0.482
SC-EP0428	Nigeria	C	-22.08	6.34	-8.92	C	-0.824	-0.564
SC-EP0430	Ethiopia	D	-31.87	-6.26	13.74	D	-0.14	-0.463
SC-EP0432	Tanzania	D	-6.6	-1.46	13.27	D	0.655	-0.121
SC-EP0435	India	D	-4.26	-39.44	40.8	D	-0.447	-0.241
SC-EP0437	India	D	-86	30.63	-7.24	D	-0.009	-1.006
SC-EP0441	India	D	-67.77	18.64	-14.1	D	-0.512	-0.483
SC-EP0442	India	D	-51.58	13.67	-9.72	D	1.841	-0.342
SC-EP0445	India	D	-0.78	-17.93	19.94	D	1.58	-1.126
SC-EP0450	India	D	-5.63	-20.28	30.2	D	0.006	2.535
SC-EP0451	India	D	-77.49	29.68	-14.97	D	0.624	-0.503
SC-EP0454	India	D	-83.42	26.14	-18.63	D	-0.593	-1.126
SC-EP0455	India	D	-32.3	7.7	0.94	D	0.252	-0.322
SC-EP0457	India	D	-72.7	23.08	4.28	D	0.202	-0.906
SC-EP0459	India	D	-46.18	12.14	3.18	D	0.494	-0.483
SC-EP0460	India	D	-79.77	31.4	0.93	D	0.232	-0.825
SC-EP0464	India	D	-60.76	23.86	-2.08	D	0.187	0.341
SC-EP0465	Arabia	D	17	-37.51	25.57	D	0.298	-0.784
SC-EP0467	India	D	-18.27	21.24	10.24	D	-0.598	-0.362
SC-EP0468	India	D	-81.92	22.49	8.2	D	0.298	-0.182
SC-EP0469	India	D	-92	35.95	-1.83	D	-0.009	-0.32
SC-EP0472	India	D	-86.26	30.66	0.73	D	2.032	-0.462
SC-EP0473	India	D	-94.31	34.47	-0.49	D	1.419	0.763
SC-EP0475	India	D	-94.33	39.35	-10.54	D	0.655	-0.222
SC-EP0477	India	D	-58.4	19.58	3.84	D	1.841	-1.106
SC-EP0480	India	D	-93.33	35.76	-4.04	D	1.66	-0.463
SC-EP0482	India	D	-90.17	37.57	-4.07	D	1.711	1.146
SC-EP0483	India	D	-96.35	34.84	-2.25	D	1.58	-0.624
SC-EP0484	India	D	-69.02	21.92	-1.83	D	0.101	-0.422
SC-EP0485	India	D	-37.71	8.75	3.54	D	1.982	0.583
SC-EP0489	India	D	-92.38	40.35	-9	D	2.847	0
SC-EP0490	India	D	27.14	-54.88	-61.19	D	1.711	-0.08
SC-EP0491	India	D	-29.73	4.52	1.65	D	2.032	0.805
SC-EP0492	India	D	-99.22	36.23	-0.75	D	2.163	-0.342
SC-EP0493	India	D	-93.55	35.22	-4.13	D	1.178	-0.825
SC-EP0494	India	D	-97.71	35.24	-1.22	D	1.645	-0.704
SC-EP0496	India	D	21.6	-55.12	-58.17	D	1.243	-0.503
SC-EP0497	India	D	-92.31	35.64	-2.36	D	0.167	-0.02
SC-EP0498	India	D	-93.09	39.65	-5.06	D	0.886	-1.086
SC-EP0499	India	D	-50.46	18.02	1.23	D	3.421	3.801
SC-EP0500	India	D	-82.71	30.18	-3.44	D	1.58	-0.845
SC-EP0501	India	C	-98.21	38.98	-8.23	C	0.494	-0.564
SC-EP0502	Sudan	D	27.72	20.92	17.96	D	-0.497	-1.167
SC-EP0508	Ethiopia	D	-6.12	-8.49	9.5	D	0.569	-0.523
SC-EP0512	India	G	-36.9	-7.73	24.38	G	-0.155	3.169
SC-EP0514	India	G	-7.88	-31.53	34.92	G	-0.286	-0.403
SC-EP0515	India	G	2.19	-19.74	21.81	G	0.559	1.307
SC-EP0516	India	G	2.41	-29.39	30.11	G	0.494	2.152
SC-EP0519	Nigeria	G	7.96	-32.52	-19	G	-1.357	-1.207
SC-EP0520	Nigeria	G	22.85	-66.94	-70.82	G	-1.598	-0.704
SC-EP0522	Nigeria	G	23.18	-69.23	-73.79	G	-0.955	2.092
SC-EP0523	Nigeria	G	24.74	-61.04	-66.17	G	-0.286	-0.16
SC-EP0525	Nigeria	G	21.49	-61.43	-68.88	G	-0.241	1.764
SC-EP0526	Nigeria	G	12.38	-35.03	-24.34	G	-1.116	-0.925
SC-EP0527	Nigeria	G	10.7	-27.51	-13.96	G	0.785	2.574
SC-EP0528	Nigeria	G	25.03	-56.41	-59.11	G	-1.026	-1.047
SC-EP0529	Nigeria	G	11.43	-39.02	-32.55	G	-0.583	-0.986
SC-EP0532	Ghana	G	21.72	-61.61	-63.65	G	-0.678	-0.624
SC-EP0534	Nigeria	G	15.84	-46.16	-47.85	G	-0.286	0.502
SC-EP0537	Nigeria	G	20.61	-59.03	-65.91	G	-0.598	1.468
SC-EP0538	Nigeria	G	12.09	-29.52	-18.63	G	-0.22	0.241
SC-EP0543	Nigeria	G	22.04	-69.53	-65.5	G	-0.919	-0.462
SC-EP0544	Nigeria	G	20.31	-66.17	-73.59	G	-1.418	0.037
SC-EP0545	Nigeria	G	16.03	-45.04	-43.38	G	-0.874	0.321
SC-EP0546	Nigeria	G	24.56	-59.39	-67.39	G	-1.116	0.261
SC-EP0550	Ghana	G	10.17	-6.66	-15.98	G	-1.116	0.1
SC-EP0553	Nigeria	D	19.82	-62.53	-68.47	D	-0.759	-0.363
SC-EP0557	Mozambique	C	12.93	-25.04	17.58	C	-0.286	-0.905
SC-EP0558	Zaire	C	19.44	-31.88	15.58	C	1.122	0.965
SC-EP0559	Ethiopia	C	61.48	51.76	-1.3	C	0.167	1.631
SC-EP0563	Nigeria	C	25.86	7.41	-7.86	C	-1.161	-0.241
SC-EP0564	Uganda	C	37.58	25.66	-7.47	C	-2.051	-0.503
SC-EP0565	Niger	C	17.35	-10.3	2.45	C	1.509	-0.503
SC-EP0566	Nigeria	C	21.42	-51.28	-62.83	C	-0.19	1.949
SC-EP0567	Nigeria	C	21.07	-47.1	-53.62	C	0.172	1.388
SC-EP0568	Nigeria	C	10.96	-53.39	-42.27	C	-0.824	0.262
SC-EP0569	Nigeria	C	17.7	-45.83	-47.05	C	-0.593	-0.04
SC-EP0572	China	C	9.09	-5.79	1.96	C	0.036	-0.544
SC-EP0574	Pakistan	C	67.35	46.48	-1.03	C	-0.226	-0.483
SC-EP0575	Sudan	C	30.31	14.77	-3.5	C	0.494	-0.402
SC-EP0578	Nigeria	C	3.06	-13.85	-28.21	C	-0.593	-0.503
SC-EP0580	India	D	-86.74	32.9	-0.14	D	-1.241	-0.284
SC-EP0581	India	D	-37.9	10.4	-0.41	D	1.711	-0.181
SC-EP0586	India	D	-92.99	36.12	-2.88	D	0.464	-0.101
SC-EP0587	India	D	-84.2	35	-9.06	D	1.66	-0.563
SC-EP0590	Uganda	D	25.98	-18.92	8.56	D	3.36	-0.724
SC-EP0593	Ethiopia	D	-27.65	-8.97	11.12	D	-0.366	-0.685
SC-EP0599	USA	C	71.78	58.73	1.46	C	-0.593	-0.362
SC-EP0601	Uganda	G	38.37	-3.51	26.33	G	-0.658	-0.101
SC-EP0603	Tanzania	G	19.42	-46.9	34.61	G	-0.417	0.2
SC-EP0605	Kenya	G	1.64	-39.75	11.79	G	-0.336	1.207
SC-EP0606	China	B	-12.19	-9.79	9.49	B	-1.437	-0.021
SC-EP0609	China	B	-82.05	25.26	-6.48	B	-0.708	0.302
SC-EP0610	China	B	-52.47	11.43	-0.56	B	-1.598	-0.644
SC-EP0614	Tanzania	B	-16.97	-39.65	56.2	B	-0.593	0.281
SC-EP0620	SAfrica	B	-15.64	-31.94	53.87	B	0.101	-0.523
SC-EP0621	India	B	-86.7	28.69	3.41	B	-1.679	0.704
SC-EP0623	Congo	B	6.54	-43.33	43.86	B	-0.512	1.367
SC-EP0624	India	B	-41.93	6.68	15.06	B	0.187	1.046
SC-EP0625	Japan	K	-15.3	-52.64	74.98	K	-0.527	-0.342
SC-EP0627	SAfrica	K	8.53	-62.79	92.83	K	1.188	0.342
SC-EP0628	SAfrica	K	2.37	-59.75	83.77	K	0.624	1.248
SC-EP0629	Botswana	K	61.65	50.36	3.51	K	-0.789	-0.341
SC-EP0630	Zambia	K	6	-62.99	99.63	K	-1.116	-1.046
SC-EP0631	Botswana	K	10.92	-66.54	104.24	K	-0.643	0.221
SC-EP0632	NA	K	5.16	-63.69	95.78	K	-0.195	-0.221
SC-EP0635	USA	K	22.1	-58.46	-64.78	K	0.167	0.844
SC-EP0637	Uganda	K	72.08	57.03	5.88	K	-0.241	-0.725
SC-EP0639	India	K	66.76	47.43	9.3	K	-0.235	-0.463
SC-EP0641	Uganda	K	64.24	50.45	6.47	K	-0.14	-1.428
SC-EP0642	Uganda	K	67.44	48.44	11.3	K	0.086	-0.041
SC-EP0643	Uganda	K	59.63	40.78	9.45	K	-0.271	-0.442
SC-EP0644	Uganda	K	73.36	54.41	9.39	K	-0.024	-0.281
SC-EP0645	Uganda	K	69.48	47.34	13.67	K	-0.095	-0.804
SC-EP0646	Uganda	K	4.78	-35.16	53.72	K	0.091	0.623
SC-EP0647	SAfrica	K	4.94	-64.54	106.26	K	0.298	-0.342
SC-EP0648	SAfrica	K	8.72	-36.87	58.9	K	0.101	-0.583
SC-EP0650	SAfrica	K	6.72	-41.63	67.14	K	-0.402	-0.362
SC-EP0654	Mozambique	K	1.89	-69.67	105.42	K	-0.417	-0.14
SC-EP0655	SAfrica	K	55.56	37.48	1.97	K	-0.663	-0.744
SC-EP0657	SAfrica	K	5.32	-64.34	102.3	K	0.232	-0.744
SC-EP0659	USA	K	13	-63.5	93.19	K	-0.205	-0.262
SC-EP0663	USA	K	9.4	-70.38	101.99	K	-0.271	-0.121
SC-EP0671	Kenya	K	22.01	-51.25	48.73	K	-0.351	-0.483
SC-EP0672	Zimbabwe	K	8.57	-60.99	94.36	K	0.363	-0.643
SC-EP0673	Zimbabwe	K	5.51	-42.36	65.99	K	-0.708	0.503
SC-EP0679	Sudan	C	19.69	-4.32	8.64	C	-0.482	-0.703
SC-EP0680	Tanzania	C	76.99	57.43	5.58	C	-0.658	-0.583
SC-EP0681	Sudan	C	67.16	56.18	-0.83	C	1.188	0.061
SC-EP0682	SAfrica	C	4.77	-59.67	95.56	C	0.413	-0.563
SC-EP0683	Sudan	C	37.29	24.93	5.32	C	-1.357	-0.563
SC-EP0686	Uganda	C	76.4	59.12	5.3	C	-1.226	-0.664
SC-EP0687	Sudan	C	58.07	47.42	-4.05	C	0.458	-0.162
SC-EP0689	India	C	40.34	-1.79	8.99	C	0.036	-0.423
SC-EP0690	Ethiopia	C	71.22	52.02	4.8	C	0.559	0.543
SC-EP0691	CentAfrRep	C	27.61	13.78	4.93	C	-0.271	-0.604
SC-EP0692	Uganda	C	52.53	34.02	9	C	-0.839	-0.181
SC-EP0694	Nigeria	C	41.7	25.23	3.02	C	0.494	0.825
SC-EP0701	Sudan	C	60.22	44.48	0.59	C	-1.226	-0.301
SC-EP0702	Sudan	C	29.57	19.13	3.87	C	0.363	-0.101
SC-EP0704	Japan	C	21.34	3.54	-11.25	C	2.425	1.146
SC-EP0705	Japan	C	24.62	10.44	5.77	C	-0.417	-0.483
SC-EP0706	Sudan	C	55.27	32.81	3.83	C	-0.658	-0.543
SC-EP0707	NA	C	59.52	45.17	4.88	C	-1.759	-0.16
SC-EP0708	Uganda	C	32.5	10.85	15.58	C	0.122	-0.624
SC-EP0709	Sudan	C	39.97	25.92	6.55	C	0.298	-0.14
SC-EP0712	Japan	C	49.61	31.2	-2.1	C	-0.678	-0.403
SC-EP0716	Sudan	C	65.14	56.14	2.5	C	-0.502	-0.926
SC-EP0719	Sudan	C	20.68	7.06	6.27	C	-0.432	-0.986
SC-EP0720	Kenya	C	68.41	49.39	3.51	C	-1.483	-0.482
SC-EP0721	Japan	C	-1.28	-33.77	43.54	C	0.172	0.524
SC-EP0723	Sudan	C	42.69	33.92	3.91	C	0.232	0.02
SC-EP0724	Sudan	C	47.83	34.26	4.52	C	-0.678	-0.503
SC-EP0725	Japan	C	54.61	37.35	-8.33	C	-0.562	-0.603
SC-EP0727	Sudan	C	60.37	50.06	0.81	C	0.72	-0.061
SC-EP0730	Sudan	C	11.8	19.48	-6.08	C	-0.919	-0.402
SC-EP0731	Sudan	C	46.55	30.73	7.38	C	1.027	0
SC-EP0733	Nigeria	C	13.43	-48.72	-41.39	C	-0.075	-0.523
SC-EP0734	Sudan	C	61.55	47.87	2.3	C	-0.824	-0.684
SC-EP0736	Sudan	C	48.2	37.75	0.87	C	0.131	-0.061
SC-EP0737	Sudan	C	65.14	50.18	3.04	C	-0.205	-0.905
SC-EP0738	Sudan	C	54.89	44.24	-2.23	C	0.282	-0.725
SC-EP0748	Sudan	C	76.11	59.27	0.56	C	-0.396	0.523
SC-EP0749	Japan	C	7.61	-14.18	38.67	C	-0.17	-0.199
SC-EP0751	Sudan	C	60.65	45.18	-0.27	C	-0.075	-0.182
SC-EP0755	USA	C	-6.98	-17.32	32.68	C	-0.336	-1.147
SC-EP0756	Sudan	C	34.06	37.69	8.65	C	-1.437	-0.041
SC-EP0757	Botswana	C	3.42	-59.13	97.18	C	0.428	-0.181
SC-EP0760	Sudan	C	61.55	49.32	1.25	C	-1.598	-0.463
SC-EP0761	Mexico	C	-4.01	-43.49	32.13	C	-1.418	-0.363
SC-EP0762	India	C	71.88	60.42	3.64	C	0.167	0.08
SC-EP0763	Sudan	C	55.79	41.88	-1.31	C	-0.593	-0.543
SC-EP0764	Mozambique	C	60.62	36.9	18.55	C	0.494	-1.207
SC-EP0770	Swaziland	C	69.38	58.03	2.01	C	-0.024	-0.142
SC-EP0773	China	C	37.17	26.22	8.78	C	0.006	0.02
SC-EP0774	Sudan	C	57.32	49.44	5.53	C	-0.723	-0.784
SC-EP0779	Sudan	C	31.92	15.53	23.29	C	-0.06	-0.342
SC-EP0780	Sudan	C	72.37	61.45	2.98	C	0.187	0.361
SC-EP0781	Nigeria	C	66.76	46.56	12.52	C	-0.155	-0.664
SC-EP0782	India	C	5.21	-28.33	36.48	C	-0.593	-0.282
SC-EP0784	CentAfrRep	C	52.31	32.48	-4.7	C	-0.417	-0.041
SC-EP0790	India	C	5.74	-29.04	29.49	C	1.58	1.248
SC-EP0798	Sudan	C	73.3	54.51	-6.65	C	0.765	0.565
SC-EP0800	Sudan	C	74.92	57.68	-0.86	C	0.785	-0.182
SC-EP0803	Sudan	C	13.02	46.58	-4.4	C	-0.271	-0.122
SC-EP0804	Sudan	C	74.8	59.27	-0.57	C	1.726	-0.201
SC-EP0805	Uganda	C	63.01	51.48	-2.16	C	-0.286	-0.583
SC-EP0807	Zimbabwe	C	-2.8	-7.18	36.02	C	0.785	0.181
SC-EP0808	Uganda	C	60.5	41.09	-3.51	C	-0.205	-1.328
SC-EP0810	Sudan	C	66.79	53.55	3.67	C	0.086	-1.106
SC-EP0817	India	D	-86.21	36.01	-13.31	D	0.785	0.702
SC-EP0819	India	D	-87.19	30.4	-19.39	D	-0.024	-1.066
SC-EP0821	SAfrica	K	24.26	-24.53	62.57	K	1.58	0.342
SC-EP0823	MozambiqueRhodesie	D	-0.11	-26.05	13.8	D	-0.205	1.165
SC-EP0826	India	D	-63.71	19.82	-2.63	D	-0.336	-1.187
SC-EP0827	India	D	-70.03	32.87	-2.31	D	0.524	-1.007
SC-EP0830	India	D	-69.33	26.72	-5.55	D	0.655	1.75
SC-EP0831	India	D	-86.02	24.31	-7.76	D	0.071	2.17
SC-EP0832	India	D	-36.19	10.05	-1.17	D	-0.723	1.408
SC-EP0833	India	D	-81.34	29.46	-4.28	D	0.494	2.633
SC-EP0834	India	D	-74.97	24.64	-4.51	D	-0.658	0.703
SC-EP0835	India	D	-67.59	21.2	2.31	D	0.232	-0.242
SC-EP0839	India	D	-88.44	35.8	-9.81	D	0.494	0.039
SC-EP0842	India	D	6.77	-33.27	47.48	D	-0.467	2.232
SC-EP0847	India	D	-32.77	5.86	4.33	D	0.946	0.08
SC-EP0848	India	D	-92.05	33.18	-4.08	D	-0.351	0.606
SC-EP0851	India	D	-25.1	-28.69	37.85	D	-0.527	-1.046
SC-EP0852	Ethiopia	D	-23.16	2.51	2.39	D	-1.437	-0.906
SC-EP0855	Egypt	D	-54.74	14.77	1.8	D	-0.874	1.75
SC-EP0863	India	D	-79.25	28.81	-12.02	D	-0.286	-0.684
SC-EP0865	India	D	-74.88	24.52	-5.95	D	-0.955	1.207
SC-EP0875	India	D	-60.57	26.65	-5.35	D	1.017	0.663
SC-EP0876	India	D	-28.63	5.19	3.85	D	1.58	0.18
SC-EP0888	India	D	-93.25	38.17	-8.72	D	-0.241	3.249
SC-EP0891	India	D	-50.53	12.91	-2.95	D	0.674	2.326
SC-EP0899	India	D	-75.5	31	-4.18	D	0.861	5.57
SC-EP0905	Nigeria	D	15.23	-39.85	-39.34	D	0.494	-0.845
SC-EP0906	Sudan	D	57.82	52.05	5.28	D	0.167	0.985
SC-EP0910	India	D	-32.45	3.88	3.3	D	0.674	-0.324
SC-EP0913	Sudan	D	-13.68	14.58	19.56	D	1.027	2.272
SC-EP0919	India	D	-83.3	26.57	-5.55	D	-0.205	-0.12
SC-EP0924	India	D	-96.3	35.3	-0.89	D	-0.009	-0.805
SC-EP0929	India	D	-82.62	34.31	-13.58	D	1.59	-0.261
SC-EP0935	USA	D	-1.19	-31.72	38.87	D	0.167	-0.925
SC-EP0937	USA	B	31.46	23.37	0.99	B	0.021	0.238
SC-EP0942	USA	B	-9.46	-29.3	53.76	B	-0.919	3.731
SC-EP0949	USA	B	9.97	-59.16	89.48	B	-0.985	0.121
SC-EP0951	Sudan	G	15.06	-8.07	-7.04	G	0.197	0.443
SC-EP0956	Nigeria	G	20.14	-45.42	-52.97	G	-0.271	0.142
SC-EP0958	India	D	-40.27	10.69	4.1	D	-1.437	1.146
SC-EP0963	SAfrica	C	54.9	35.1	14.54	C	0.232	-0.443
SC-EP0964	Uganda	C	44.55	27.98	8.34	C	0.252	-0.563
SC-EP0968	Zimbabwe	B	7.82	-71.88	41.14	B	-1.759	0.443
SC-EP0970	Uganda	B	57.34	34.38	2.15	B	0.589	-0.341
SC-EP0972	Sudan	C	68.26	58.11	-4.34	C	2.163	0.543
SC-EP0975	Ethiopia	D	-34.68	-7.2	16.65	D	0.298	-0.322
SC-EP0979	Ethiopia	C	69.42	56.11	-7.28	C	0.101	-0.845
SC-EP0982	Ethiopia	C	64.16	52.92	-10.95	C	0.232	0.623
SC-EP0984	Ethiopia	C	70.23	58.74	-9.25	C	0.494	0.925
SC-EP0987	Ethiopia	D	-35.75	-11.54	13.07	D	0.464	-0.181
SC-EP0991	Uganda	B	33.03	-13.62	13.69	B	-0.205	-0.523
SC-EP0998	?	D	-43.84	12.99	-15.16	D	-1.724	-1.388
SC-EP0999	Ethiopia	D	-31.52	-12.45	12.13	D	-0.577	0.221
SC-EP1014	Ethiopia	D	-65.62	19.96	-15.96	D	0.328	-1.187
SC-EP1015	Ethiopia	D	-57.36	18.77	-5.52	D	-0.009	0.644
SC-EP1017	Ethiopia	D	-65.14	17.58	-14.31	D	-0.14	-0.463
SC-EP1019	Ethiopia	C	42.46	37.84	-0.99	C	0.7	-0.241
SC-EP1022	Ethiopia	D	-43.07	4.09	4.32	D	-0.075	-0.684
SC-EP1025	Ethiopia	D	-36.64	4.99	7.81	D	0.896	0.603
SC-EP1031	Ethiopia	D	-65.17	19.26	-6.01	D	-0.075	-0.483
SC-EP1033	Ethiopia	D	-29.04	8.45	2.83	D	1.117	-0.021
SC-EP1038	Ethiopia	D	-66.66	17.03	-9.17	D	0.494	-0.201
SC-EP1040	Ethiopia	D	-37.93	19.17	-9.81	D	0.815	0.06
SC-EP1047	Ethiopia	D	-69	13.25	-5.21	D	0.961	-0.262
SC-EP1049	Ethiopia	D	-31.57	5.42	-3.15	D	0.896	-0.443
SC-EP1055	Sudan	C	73.12	57.04	-0.85	C	2.324	0.181
SC-EP1056	Sudan	B	73.46	53.6	6	B	1.67	0.221
SC-EP1057	Uganda	C	56.79	38.12	3.65	C	-0.593	-0.201
SC-EP1063	Senegal	G	-92.46	27.07	-18.3	G	0.363	1.287
SC-EP1067	Senegal	B	32.32	22.68	-14.62	B	-1.11	-0.664
SC-EP1069	Nigeria	B	8.26	-39.14	12.95	B	-1.156	0.383
SC-EP1070	Nigeria	B	13.93	-65.5	9.1	B	-0.759	-0.704
SC-EP1072	Nigeria	B	20.6	-1.74	34.99	B	-0.467	-1.146
SC-EP1074	Nigeria	B	20.79	-51.29	-1.93	B	0.559	-0.865
SC-EP1076	Nigeria	C	13	-48.49	-50.13	C	0.363	-0.744
SC-EP1077	Nigeria	C	67.56	56.35	-1.11	C	0.961	-0.503
SC-EP1079	Sudan	C	58.37	45.94	3.19	C	-0.226	-0.744
SC-EP1080	SAfrica	K	4.74	-36.32	56.9	K	-0.593	-0.684
SC-EP1083	Nigeria	G	11.21	-39.14	6.1	G	-1.518	-0.503
SC-EP1084	Nigeria	G	8.39	-29.23	5.91	G	-0.789	-0.704
SC-EP1085	India	D	-77.1	27.98	-16.42	D	-1.92	0.643
SC-EP1088	India	D	-73.26	26.62	-4.26	D	2.032	1.95
SC-EP1089	India	D	-65.73	20.39	-4.91	D	-0.205	-0.664
SC-EP1101	India	D	-80.26	30.59	-12.83	D	0.624	-0.001
SC-EP1104	Uganda	B	66.73	48.21	16.27	B	3.098	2.212
SC-EP1107	China	B	-4.08	-24.35	40.04	B	0.428	0.362
SC-EP1108	India	G	2.18	-31.74	36.26	G	-0.321	-0.462
SC-EP1109	India	B	10.15	-28.4	27.03	B	1.057	0.101
SC-EP1111	Sudan	C	28.97	21.79	-8.53	C	0.559	-0.422
SC-EP1117	Nigeria	C	21.66	8.35	5.52	C	-0.593	-0.724
SC-EP1118	Nigeria	G	22.49	-62.8	-64.59	G	-0.14	2.21
SC-EP1124	Nigeria	G	21.9	-62.07	-63.81	G	-0.226	-0.624
SC-EP1125	Nigeria	G	21.63	-64.53	-70.11	G	0.559	1.066
SC-EP1154	Ethiopia	D	-67.74	21.95	-16.7	D	-1.11	-0.2
SC-EP1155	Ethiopia	D	-63.89	21.53	-14.33	D	-0.512	-0.966
SC-EP1156	Ethiopia	D	-64.95	19.2	-10.72	D	-0.009	-0.02
SC-EP1157	Ethiopia	D	-68.66	17.01	-8.64	D	-0.336	-0.845
SC-EP1158	Ethiopia	D	3.2	-66.3	100.58	D	0.167	-0.503
SC-EP1159	Ethiopia	D	-32.51	-22.51	35.26	D	0.428	-0.523
SC-EP1160	Ethiopia	D	-35.46	-8.7	9.81	D	-0.593	1.408
SC-EP1166	Ethiopia	D	-64.98	21.49	-13.43	D	0.786	-0.463
SC-EP1172	USA	C	-51.18	17.45	16.62	C	-1.292	0.482
SC-EP1184	Ethiopia	D	-7.14	-9.11	13.25	D	0.589	-0.603
SC-EP1186	Sudan	K	-18.54	0.77	2.08	K	2.193	-0.282
SC-EP1201	?	G	-9.03	-16.17	-8.5	G	0.735	-0.181
SC-EP1203	Brazil	B	32.88	5.65	9.04	B	NA	-0.079
SC-EP1205	Senegal	C	65.04	55.1	-0.45	C	0.232	3.258
SC-EP1211	Guatemala	C	28.86	-18.91	8.05	C	-1.005	0.704
SC-EP1212	Venezuela	C	46.5	27.19	11.77	C	0.363	0.845
SC-EP1214	BurkinaFaso	C	-57.87	15.36	-1.53	C	-0.919	-0.906
SC-EP1215	Niger	B	13.46	-36.33	-4.36	B	-0.482	0.101
SC-EP1218	NA	B	69.78	55.52	0.7	B	0.896	-0.885
SC-EP1222	Japan	C	12.52	-13.72	-8.11	C	0.524	7.824
SC-EP1229	Nigeria	B	21.92	-62.91	-67.78	B	0.624	0.261
SC-EP1237	Uganda	C	24.26	-22.47	2.67	C	-1.322	1.306
SC-EP1246	Chad	C	35.6	23.38	-8.9	C	-0.789	0.222
SC-EP1261	Sudan	C	25.78	12.77	5.24	C	1.711	0.825
SC-EP1262	Sudan	C	22.13	11.98	5.77	C	-1.246	-0.401
SC-EP1271	Ethiopia	C	61.17	53.12	-8.25	C	0.619	-0.704
SC-EP1287	ICRISAT	C	64.2	52.77	-7.27	C	-0.286	2.072
SC-EP1293	Senegal	C	11.72	-4.59	-0.66	C	0.655	0.925
SC-EP1302	Ethiopia	C	37.85	23.04	-0.6	C	0.494	-0.081
SC-EP1313	Ethiopia	C	70.81	55.39	-10.61	C	0.303	0.261
SC-EP1314	Ethiopia	C	36.47	27.36	0.08	C	-0.286	0.061
SC-EP1316	Ethiopia	C	56.98	34.04	-8.5	C	0.056	-0.523
SC-EP1317	Ethiopia	C	44.32	34.15	-3.76	C	0.122	0.241
SC-EP1319	Ethiopia	C	57.85	44.5	-0.4	C	0.267	0.302
SC-EP1320	Ethiopia	C	47.34	38.06	-6.64	C	0.896	0.141
SC-EP1321	Sudan	C	39.31	34.94	5.68	C	-0.06	-0.383
SC-EP1322	Sudan	D	-16.02	11.75	-9.87	D	-0.256	-0.543
SC-EP1328	Sudan	C	31.66	24.27	-2.06	C	-0.804	-0.423
SC-EP1330	Sudan	C	-20.79	14.77	-10.15	C	-0.658	0.261
SC-EP1337	Mali	G	13.15	-34.91	-23.43	G	-1.437	-0.403
SC-EP1338	Mali	G	13.04	-28.77	-17.72	G	-0.075	2.716
SC-EP1345	Mali	G	53.12	39.69	3.3	G	-0.417	0.341
SC-EP1439	Gambia	G	1.36	-22	9.06	G	0.167	1.348
SC-EP1440	Gambia	G	1.83	-31.84	6.46	G	-1.372	0.8
SC-EP1441	Zambia	B	20.3	-37.85	26.43	B	0.036	2.232
SC-EP1442	Malawi	G	26.25	-55.64	41.75	G	-0.482	-0.161
SC-EP1446	Zambia	K	24.33	-40.69	24.58	K	-1.241	2.655
SC-EP1463	Sudan	B	58.8	42.55	5.75	B	0.036	1.489
SC-EP1484	Somalia	B	-69.37	17.96	-7.95	B	0.036	0.02
SC-EP1489	Somalia	B	-63.89	19.28	-4.92	B	-0.065	-0.845
SC-EP1494	Sudan	B	63.99	54.97	-0.03	B	0.187	0.061
a Race codes are based on morphological classification of lines: B, bicolor; C, caudatum; D, durra; G, guinea; and K, kafir.
b Subpopulation codes are based on PCA co-ordinates of EP lines (see Methods): C, caudatum; D, durra; and GK, guinea-kafir.
c Mean of normalized values from 2011 and 2012 in Urbana, IL
d Measured to the flag leaf.
