# Supplementary material for: Retrospective genomic analysis of sorghum adaptation to temperate-zone grain production
Source: Genome Biol. 2013 Jun 26;14(6):R68. doi: 10.1186/gb-2013-14-6-r68 (PMC3706989; doi:10.1186/gb-2013-14-6-r68)
Supplement: Additional File 4 — Figure S3. Introgression maps for 390 SC lines. [file gb-2013-14-6-r68-S4.ZIP]

Archive with 3 entries (2 files):
- AdditionalFile4_FigureS3.pdf
- __MACOSX/
- __MACOSX/._AdditionalFile4_FigureS3.pdf
