# Supplementary material for: Retrospective genomic analysis of sorghum adaptation to temperate-zone grain production
Source: Genome Biol. 2013 Jun 26;14(6):R68. doi: 10.1186/gb-2013-14-6-r68 (PMC3706989; doi:10.1186/gb-2013-14-6-r68)
Supplement: Additional File 5 — Table S2. Number and percentage of introgressed, unexpected, and informative markers for each SC-EP pair. [file gb-2013-14-6-r68-S5.XLSX]

## Sheet: Sheet1
Table S2A: Numbers or percentages of SNPs of a given class for each SC line.
SC line	No introgression	Introgression	Unexpected	Informative	Uninformative	%Introgressed	%Unexpected	%Informative
SC0002	1620	1643	3828	7091	38971	0.23	0.54	0.15
SC0003	2035	3336	243	5614	40448	0.59	0.04	0.12
SC0004	1776	2482	1974	6232	39830	0.4	0.32	0.14
SC0006	6461	437	142	7040	39022	0.06	0.02	0.15
SC0007	8140	1179	88	9407	36655	0.13	0.01	0.2
SC0010	5043	1262	570	6875	39187	0.18	0.08	0.15
SC0012	5155	1555	1049	7759	38303	0.2	0.14	0.17
SC0013	5380	2193	609	8182	37880	0.27	0.07	0.18
SC0015	5723	2135	1165	9023	37039	0.24	0.13	0.2
SC0017	4350	738	151	5239	40823	0.14	0.03	0.11
SC0020	7449	1357	128	8934	37128	0.15	0.01	0.19
SC0021	7345	1179	81	8605	37457	0.14	0.01	0.19
SC0022	5050	518	189	5757	40305	0.09	0.03	0.12
SC0023	2278	423	343	3044	43018	0.14	0.11	0.07
SC0024	4002	984	168	5154	40908	0.19	0.03	0.11
SC0025	4072	1448	135	5655	40407	0.26	0.02	0.12
SC0027	3878	1980	925	6783	39279	0.29	0.14	0.15
SC0028	5902	861	103	6866	39196	0.13	0.02	0.15
SC0030	5426	2521	1148	9095	36967	0.28	0.13	0.2
SC0033	4802	1176	161	6139	39923	0.19	0.03	0.13
SC0036	6121	440	139	6700	39362	0.07	0.02	0.15
SC0038	2626	1377	574	4577	41485	0.3	0.13	0.1
SC0041	1179	1300	471	2950	43112	0.44	0.16	0.06
SC0042	3327	723	192	4242	41820	0.17	0.05	0.09
SC0043	6183	1155	934	8272	37790	0.14	0.11	0.18
SC0044	7588	814	124	8526	37536	0.1	0.01	0.19
SC0048	1854	1515	849	4218	41844	0.36	0.2	0.09
SC0049	4599	757	158	5514	40548	0.14	0.03	0.12
SC0051	4237	1069	275	5581	40481	0.19	0.05	0.12
SC0052	2728	1630	1226	5584	40478	0.29	0.22	0.12
SC0053	4711	1102	1030	6843	39219	0.16	0.15	0.15
SC0055	5780	348	339	6467	39595	0.05	0.05	0.14
SC0056	3294	1492	211	4997	41065	0.3	0.04	0.11
SC0057	4348	883	189	5420	40642	0.16	0.03	0.12
SC0058	3919	1615	656	6190	39872	0.26	0.11	0.13
SC0059	3358	787	160	4305	41757	0.18	0.04	0.09
SC0061	2835	1907	1018	5760	40302	0.33	0.18	0.13
SC0062	1381	751	524	2656	43406	0.28	0.2	0.06
SC0063	2316	797	268	3381	42681	0.24	0.08	0.07
SC0064	1560	1647	1559	4766	41296	0.35	0.33	0.1
SC0066	2665	1545	570	4780	41282	0.32	0.12	0.1
SC0067	2570	1478	966	5014	41048	0.29	0.19	0.11
SC0068	2091	3178	1327	6596	39466	0.48	0.2	0.14
SC0069	2992	720	371	4083	41979	0.18	0.09	0.09
SC0072	4672	377	195	5244	40818	0.07	0.04	0.11
SC0074	1452	2360	278	4090	41972	0.58	0.07	0.09
SC0075	3374	894	93	4361	41701	0.2	0.02	0.09
SC0077	3216	376	775	4367	41695	0.09	0.18	0.09
SC0078	4504	142	197	4843	41219	0.03	0.04	0.11
SC0079	5346	379	158	5883	40179	0.06	0.03	0.13
SC0080	3171	533	756	4460	41602	0.12	0.17	0.1
SC0084	3841	772	322	4935	41127	0.16	0.07	0.11
SC0085	3020	1085	747	4852	41210	0.22	0.15	0.11
SC0086	3707	1117	371	5195	40867	0.22	0.07	0.11
SC0087	3605	426	173	4204	41858	0.1	0.04	0.09
SC0090	4093	1056	150	5299	40763	0.2	0.03	0.12
SC0091	2294	999	1052	4345	41717	0.23	0.24	0.09
SC0092	2033	2924	104	5061	41001	0.58	0.02	0.11
SC0094	3306	3129	3112	9547	36515	0.33	0.33	0.21
SC0096	5305	1228	343	6876	39186	0.18	0.05	0.15
SC0098	2800	1094	1290	5184	40878	0.21	0.25	0.11
SC0099	6137	1267	449	7853	38209	0.16	0.06	0.17
SC0100	1718	1608	5680	9006	37056	0.18	0.63	0.2
SC0101	2748	334	412	3494	42568	0.1	0.12	0.08
SC0103	5464	972	296	6732	39330	0.14	0.04	0.15
SC0105	3408	1049	430	4887	41175	0.21	0.09	0.11
SC0106	7960	692	171	8823	37239	0.08	0.02	0.19
SC0108	6626	1378	783	8787	37275	0.16	0.09	0.19
SC0109	6621	1503	966	9090	36972	0.17	0.11	0.2
SC0110	6290	932	168	7390	38672	0.13	0.02	0.16
SC0111	7354	1102	384	8840	37222	0.12	0.04	0.19
SC0113	5021	1420	407	6848	39214	0.21	0.06	0.15
SC0114	6171	946	295	7412	38650	0.13	0.04	0.16
SC0115	5186	724	465	6375	39687	0.11	0.07	0.14
SC0118	4906	810	276	5992	40070	0.14	0.05	0.13
SC0119	4827	1079	217	6123	39939	0.18	0.04	0.13
SC0120	4337	640	511	5488	40574	0.12	0.09	0.12
SC0121	1640	412	727	2779	43283	0.15	0.26	0.06
SC0123	3981	2106	642	6729	39333	0.31	0.1	0.15
SC0124	4098	1087	425	5610	40452	0.19	0.08	0.12
SC0126	3079	3857	1993	8929	37133	0.43	0.22	0.19
SC0127	7495	735	122	8352	37710	0.09	0.01	0.18
SC0131	2162	1272	914	4348	41714	0.29	0.21	0.09
SC0132	5866	607	201	6674	39388	0.09	0.03	0.14
SC0134	3029	1804	793	5626	40436	0.32	0.14	0.12
SC0135	4114	829	490	5433	40629	0.15	0.09	0.12
SC0136	4408	1115	451	5974	40088	0.19	0.08	0.13
SC0138	3198	3188	2177	8563	37499	0.37	0.25	0.19
SC0139	3105	1549	1162	5816	40246	0.27	0.2	0.13
SC0140	4318	592	522	5432	40630	0.11	0.1	0.12
SC0141	4874	547	502	5923	40139	0.09	0.08	0.13
SC0142	2470	720	1135	4325	41737	0.17	0.26	0.09
SC0145	4794	1516	363	6673	39389	0.23	0.05	0.14
SC0146	5384	1381	150	6915	39147	0.2	0.02	0.15
SC0147	1915	567	723	3205	42857	0.18	0.23	0.07
SC0155	4508	3314	1021	8843	37219	0.37	0.12	0.19
SC0156	4655	1622	868	7145	38917	0.23	0.12	0.16
SC0157	2343	2243	207	4793	41269	0.47	0.04	0.1
SC0158	4169	1699	1107	6975	39087	0.24	0.16	0.15
SC0159	4752	1240	673	6665	39397	0.19	0.1	0.14
SC0165	4162	1395	143	5700	40362	0.24	0.03	0.12
SC0166	8435	642	255	9332	36730	0.07	0.03	0.2
SC0167	6957	755	159	7871	38191	0.1	0.02	0.17
SC0170	6327	929	211	7467	38595	0.12	0.03	0.16
SC0171	1437	1016	745	3198	42864	0.32	0.23	0.07
SC0172	6309	869	187	7365	38697	0.12	0.03	0.16
SC0173	5800	441	170	6411	39651	0.07	0.03	0.14
SC0175	2299	865	423	3587	42475	0.24	0.12	0.08
SC0179	1883	3996	746	6625	39437	0.6	0.11	0.14
SC0183	4065	568	224	4857	41205	0.12	0.05	0.11
SC0184	4337	833	224	5394	40668	0.15	0.04	0.12
SC0185	3187	835	365	4387	41675	0.19	0.08	0.1
SC0186	5875	564	158	6597	39465	0.09	0.02	0.14
SC0187	4065	928	462	5455	40607	0.17	0.08	0.12
SC0188	4180	956	528	5664	40398	0.17	0.09	0.12
SC0191	5433	1623	540	7596	38466	0.21	0.07	0.16
SC0192	6089	1989	658	8736	37326	0.23	0.08	0.19
SC0193	1358	1841	4658	7857	38205	0.23	0.59	0.17
SC0196	4692	1275	364	6331	39731	0.2	0.06	0.14
SC0199	5338	1680	451	7469	38593	0.22	0.06	0.16
SC0200	6003	1341	125	7469	38593	0.18	0.02	0.16
SC0201	6165	1064	391	7620	38442	0.14	0.05	0.17
SC0206	5765	1308	527	7600	38462	0.17	0.07	0.16
SC0207	5069	926	960	6955	39107	0.13	0.14	0.15
SC0208	6669	552	185	7406	38656	0.07	0.02	0.16
SC0209	5547	1484	324	7355	38707	0.2	0.04	0.16
SC0210	5877	1389	389	7655	38407	0.18	0.05	0.17
SC0211	6927	824	292	8043	38019	0.1	0.04	0.17
SC0212	5788	1129	164	7081	38981	0.16	0.02	0.15
SC0214	2038	1067	298	3403	42659	0.31	0.09	0.07
SC0215	5390	1663	244	7297	38765	0.23	0.03	0.16
SC0216	4445	2796	1987	9228	36834	0.3	0.22	0.2
SC0217	6845	887	151	7883	38179	0.11	0.02	0.17
SC0223	5717	750	127	6594	39468	0.11	0.02	0.14
SC0226	2813	3176	1408	7397	38665	0.43	0.19	0.16
SC0227	2841	1333	417	4591	41471	0.29	0.09	0.1
SC0228	5818	1365	286	7469	38593	0.18	0.04	0.16
SC0230	5984	1219	314	7517	38545	0.16	0.04	0.16
SC0231	5461	594	686	6741	39321	0.09	0.1	0.15
SC0233	6774	801	182	7757	38305	0.1	0.02	0.17
SC0235	2395	3243	3043	8681	37381	0.37	0.35	0.19
SC0237	6666	932	102	7700	38362	0.12	0.01	0.17
SC0239	4048	1017	391	5456	40606	0.19	0.07	0.12
SC0240	3568	492	243	4303	41759	0.11	0.06	0.09
SC0241	3674	2178	835	6687	39375	0.33	0.12	0.15
SC0242	6531	936	114	7581	38481	0.12	0.02	0.16
SC0243	2992	1967	976	5935	40127	0.33	0.16	0.13
SC0244	4758	1111	183	6052	40010	0.18	0.03	0.13
SC0245	5610	1407	379	7396	38666	0.19	0.05	0.16
SC0248	4721	1147	207	6075	39987	0.19	0.03	0.13
SC0250	5207	1523	158	6888	39174	0.22	0.02	0.15
SC0252	3907	1375	229	5511	40551	0.25	0.04	0.12
SC0253	4780	1569	405	6754	39308	0.23	0.06	0.15
SC0254	3882	1033	468	5383	40679	0.19	0.09	0.12
SC0256	7406	979	196	8581	37481	0.11	0.02	0.19
SC0257	2286	1298	660	4244	41818	0.31	0.16	0.09
SC0258	5191	395	150	5736	40326	0.07	0.03	0.12
SC0261	3583	1654	552	5789	40273	0.29	0.1	0.13
SC0262	3667	1068	730	5465	40597	0.2	0.13	0.12
SC0265	5592	746	129	6467	39595	0.12	0.02	0.14
SC0268	4225	1646	370	6241	39821	0.26	0.06	0.14
SC0269	5704	2016	239	7959	38103	0.25	0.03	0.17
SC0270	5627	1082	424	7133	38929	0.15	0.06	0.15
SC0271	2890	2082	843	5815	40247	0.36	0.14	0.13
SC0272	5917	1706	364	7987	38075	0.21	0.05	0.17
SC0273	2212	3673	2485	8370	37692	0.44	0.3	0.18
SC0275	5662	499	365	6526	39536	0.08	0.06	0.14
SC0277	5996	579	448	7023	39039	0.08	0.06	0.15
SC0278	4937	1682	485	7104	38958	0.24	0.07	0.15
SC0279	6062	1310	277	7649	38413	0.17	0.04	0.17
SC0281	4122	1286	444	5852	40210	0.22	0.08	0.13
SC0282	5085	1969	455	7509	38553	0.26	0.06	0.16
SC0284	4681	1059	544	6284	39778	0.17	0.09	0.14
SC0285	6954	1175	151	8280	37782	0.14	0.02	0.18
SC0290	7968	1193	215	9376	36686	0.13	0.02	0.2
SC0291	3410	3219	1181	7810	38252	0.41	0.15	0.17
SC0292	5569	1758	241	7568	38494	0.23	0.03	0.16
SC0293	4253	884	459	5596	40466	0.16	0.08	0.12
SC0295	5702	1720	287	7709	38353	0.22	0.04	0.17
SC0297	6204	1378	228	7810	38252	0.18	0.03	0.17
SC0301	3083	991	304	4378	41684	0.23	0.07	0.1
SC0303	2780	328	20	3128	42934	0.1	0.01	0.07
SC0305	4925	892	130	5947	40115	0.15	0.02	0.13
SC0306	7310	1207	131	8648	37414	0.14	0.02	0.19
SC0307	6096	1222	359	7677	38385	0.16	0.05	0.17
SC0308	3907	1018	234	5159	40903	0.2	0.05	0.11
SC0309	2873	1809	564	5246	40816	0.34	0.11	0.11
SC0315	6198	922	506	7626	38436	0.12	0.07	0.17
SC0317	2754	958	348	4060	42002	0.24	0.09	0.09
SC0319	2365	1959	1722	6046	40016	0.32	0.28	0.13
SC0320	4937	564	163	5664	40398	0.1	0.03	0.12
SC0322	3145	822	162	4129	41933	0.2	0.04	0.09
SC0323	3472	679	160	4311	41751	0.16	0.04	0.09
SC0324	5551	621	147	6319	39743	0.1	0.02	0.14
SC0325	1399	1812	1639	4850	41212	0.37	0.34	0.11
SC0328	5528	897	84	6509	39553	0.14	0.01	0.14
SC0329	3740	1445	108	5293	40769	0.27	0.02	0.11
SC0330	4759	753	487	5999	40063	0.13	0.08	0.13
SC0331	2377	2562	1943	6882	39180	0.37	0.28	0.15
SC0338	4225	1737	1122	7084	38978	0.25	0.16	0.15
SC0339	4024	627	687	5338	40724	0.12	0.13	0.12
SC0340	2146	1066	457	3669	42393	0.29	0.12	0.08
SC0342	2628	1432	1596	5656	40406	0.25	0.28	0.12
SC0344	4143	1533	144	5820	40242	0.26	0.02	0.13
SC0345	4470	1194	125	5789	40273	0.21	0.02	0.13
SC0347	4178	1440	992	6610	39452	0.22	0.15	0.14
SC0348	6024	922	159	7105	38957	0.13	0.02	0.15
SC0349	2486	1620	234	4340	41722	0.37	0.05	0.09
SC0350	4086	460	181	4727	41335	0.1	0.04	0.1
SC0354	4591	1461	698	6750	39312	0.22	0.1	0.15
SC0356	3319	1445	647	5411	40651	0.27	0.12	0.12
SC0358	5741	772	216	6729	39333	0.11	0.03	0.15
SC0366	4363	2184	1551	8098	37964	0.27	0.19	0.18
SC0368	4546	499	527	5572	40490	0.09	0.09	0.12
SC0369	5611	959	190	6760	39302	0.14	0.03	0.15
SC0370	5180	959	433	6572	39490	0.15	0.07	0.14
SC0371	4326	1638	835	6799	39263	0.24	0.12	0.15
SC0373	6462	641	370	7473	38589	0.09	0.05	0.16
SC0377	3556	3235	2713	9504	36558	0.34	0.29	0.21
SC0380	3635	1717	809	6161	39901	0.28	0.13	0.13
SC0382	3116	1054	614	4784	41278	0.22	0.13	0.1
SC0384	4774	1777	1256	7807	38255	0.23	0.16	0.17
SC0386	3655	2025	1052	6732	39330	0.3	0.16	0.15
SC0387	4270	2228	870	7368	38694	0.3	0.12	0.16
SC0388	3383	3948	2725	10056	36006	0.39	0.27	0.22
SC0389	4205	1284	739	6228	39834	0.21	0.12	0.14
SC0391	4338	1216	462	6016	40046	0.2	0.08	0.13
SC0392	4332	633	1314	6279	39783	0.1	0.21	0.14
SC0394	5484	798	163	6445	39617	0.12	0.03	0.14
SC0396	5432	1006	270	6708	39354	0.15	0.04	0.15
SC0397	4529	1262	234	6025	40037	0.21	0.04	0.13
SC0398	3653	1235	563	5451	40611	0.23	0.1	0.12
SC0399	5620	463	257	6340	39722	0.07	0.04	0.14
SC0401	1136	919	1383	3438	42624	0.27	0.4	0.07
SC0403	4520	2139	1228	7887	38175	0.27	0.16	0.17
SC0405	3742	1464	1696	6902	39160	0.21	0.25	0.15
SC0407	3345	884	432	4661	41401	0.19	0.09	0.1
SC0408	4013	2835	658	7506	38556	0.38	0.09	0.16
SC0411	3266	2198	1707	7171	38891	0.31	0.24	0.16
SC0413	3068	1491	973	5532	40530	0.27	0.18	0.12
SC0414	5171	719	88	5978	40084	0.12	0.01	0.13
SC0417	4056	642	215	4913	41149	0.13	0.04	0.11
SC0418	5463	863	344	6670	39392	0.13	0.05	0.14
SC0420	997	791	2050	3838	42224	0.21	0.53	0.08
SC0423	5020	1970	395	7385	38677	0.27	0.05	0.16
SC0424	3961	1276	367	5604	40458	0.23	0.07	0.12
SC0425	5781	722	251	6754	39308	0.11	0.04	0.15
SC0428	2809	954	526	4289	41773	0.22	0.12	0.09
SC0430	6797	695	132	7624	38438	0.09	0.02	0.17
SC0432	579	1051	511	2141	43921	0.49	0.24	0.05
SC0435	5442	932	236	6610	39452	0.14	0.04	0.14
SC0437	4266	1622	362	6250	39812	0.26	0.06	0.14
SC0441	4013	1233	215	5461	40601	0.23	0.04	0.12
SC0442	5274	1267	222	6763	39299	0.19	0.03	0.15
SC0445	3977	1128	253	5358	40704	0.21	0.05	0.12
SC0450	3133	3106	2184	8423	37639	0.37	0.26	0.18
SC0451	3180	3452	3666	10298	35764	0.34	0.36	0.22
SC0454	6725	923	211	7859	38203	0.12	0.03	0.17
SC0455	4965	1130	968	7063	38999	0.16	0.14	0.15
SC0457	4353	1191	470	6014	40048	0.2	0.08	0.13
SC0459	5784	1643	277	7704	38358	0.21	0.04	0.17
SC0460	5534	969	185	6688	39374	0.14	0.03	0.15
SC0464	4292	2238	1318	7848	38214	0.29	0.17	0.17
SC0465	3732	1036	56	4824	41238	0.21	0.01	0.1
SC0467	1785	842	847	3474	42588	0.24	0.24	0.08
SC0468	2463	1479	1146	5088	40974	0.29	0.23	0.11
SC0469	5118	1574	1281	7973	38089	0.2	0.16	0.17
SC0472	6655	823	189	7667	38395	0.11	0.02	0.17
SC0473	6147	1039	335	7521	38541	0.14	0.04	0.16
SC0475	5960	1644	93	7697	38365	0.21	0.01	0.17
SC0477	5363	1961	197	7521	38541	0.26	0.03	0.16
SC0480	6326	812	300	7438	38624	0.11	0.04	0.16
SC0482	6429	1282	103	7814	38248	0.16	0.01	0.17
SC0483	6098	1099	350	7547	38515	0.15	0.05	0.16
SC0484	5648	1144	1262	8054	38008	0.14	0.16	0.17
SC0485	2482	1010	582	4074	41988	0.25	0.14	0.09
SC0489	6679	1070	130	7879	38183	0.14	0.02	0.17
SC0490	2964	3633	2957	9554	36508	0.38	0.31	0.21
SC0491	5478	1238	369	7085	38977	0.17	0.05	0.15
SC0492	7068	1111	88	8267	37795	0.13	0.01	0.18
SC0493	6118	858	216	7192	38870	0.12	0.03	0.16
SC0494	6032	2001	354	8387	37675	0.24	0.04	0.18
SC0496	3096	5336	3286	11718	34344	0.46	0.28	0.25
SC0497	5717	1246	357	7320	38742	0.17	0.05	0.16
SC0498	7235	325	139	7699	38363	0.04	0.02	0.17
SC0499	5619	1320	228	7167	38895	0.18	0.03	0.16
SC0500	5934	1443	169	7546	38516	0.19	0.02	0.16
SC0501	2950	2862	2946	8758	37304	0.33	0.34	0.19
SC0502	2009	1468	749	4226	41836	0.35	0.18	0.09
SC0508	5685	1356	343	7384	38678	0.18	0.05	0.16
SC0512	2347	1131	561	4039	42023	0.28	0.14	0.09
SC0514	5498	1246	125	6869	39193	0.18	0.02	0.15
SC0515	5467	362	433	6262	39800	0.06	0.07	0.14
SC0516	4634	1947	156	6737	39325	0.29	0.02	0.15
SC0519	5981	918	518	7417	38645	0.12	0.07	0.16
SC0520	5877	1573	239	7689	38373	0.2	0.03	0.17
SC0522	6119	1537	446	8102	37960	0.19	0.06	0.18
SC0523	6788	1005	216	8009	38053	0.13	0.03	0.17
SC0525	5315	1437	533	7285	38777	0.2	0.07	0.16
SC0526	5344	1195	424	6963	39099	0.17	0.06	0.15
SC0528	6458	1039	211	7708	38354	0.13	0.03	0.17
SC0529	5763	978	242	6983	39079	0.14	0.03	0.15
SC0532	6710	1360	320	8390	37672	0.16	0.04	0.18
SC0534	6601	1348	264	8213	37849	0.16	0.03	0.18
SC0537	5809	1475	181	7465	38597	0.2	0.02	0.16
SC0538	2749	2519	721	5989	40073	0.42	0.12	0.13
SC0543	5634	2279	495	8408	37654	0.27	0.06	0.18
SC0544	5937	1548	235	7720	38342	0.2	0.03	0.17
SC0545	5677	2076	467	8220	37842	0.25	0.06	0.18
SC0546	5010	1393	321	6724	39338	0.21	0.05	0.15
SC0550	1092	1328	1368	3788	42274	0.35	0.36	0.08
SC0553	7272	967	146	8385	37677	0.12	0.02	0.18
SC0557	1881	762	393	3036	43026	0.25	0.13	0.07
SC0558	1966	2416	1068	5450	40612	0.44	0.2	0.12
SC0559	3959	1660	331	5950	40112	0.28	0.06	0.13
SC0563	4252	1345	202	5799	40263	0.23	0.03	0.13
SC0564	4287	997	165	5449	40613	0.18	0.03	0.12
SC0565	2230	1337	881	4448	41614	0.3	0.2	0.1
SC0566	5783	1373	170	7326	38736	0.19	0.02	0.16
SC0567	2403	1766	332	4501	41561	0.39	0.07	0.1
SC0568	3910	1885	223	6018	40044	0.31	0.04	0.13
SC0569	5237	1195	243	6675	39387	0.18	0.04	0.14
SC0572	2574	397	669	3640	42422	0.11	0.18	0.08
SC0574	5344	1335	227	6906	39156	0.19	0.03	0.15
SC0575	5129	1145	185	6459	39603	0.18	0.03	0.14
SC0578	3250	1603	1028	5881	40181	0.27	0.17	0.13
SC0580	6425	1010	211	7646	38416	0.13	0.03	0.17
SC0581	4414	1483	981	6878	39184	0.22	0.14	0.15
SC0586	6370	1072	124	7566	38496	0.14	0.02	0.16
SC0587	6515	867	127	7509	38553	0.12	0.02	0.16
SC0590	3576	544	340	4460	41602	0.12	0.08	0.1
SC0593	3495	2163	994	6652	39410	0.33	0.15	0.14
SC0599	3055	976	471	4502	41560	0.22	0.1	0.1
SC0601	4786	733	194	5713	40349	0.13	0.03	0.12
SC0603	1337	2440	525	4302	41760	0.57	0.12	0.09
SC0605	3007	352	38	3397	42665	0.1	0.01	0.07
SC0606	746	1171	751	2668	43394	0.44	0.28	0.06
SC0609	1260	5078	1633	7971	38091	0.64	0.2	0.17
SC0610	4199	653	139	4991	41071	0.13	0.03	0.11
SC0614	3873	778	174	4825	41237	0.16	0.04	0.1
SC0620	1186	841	747	2774	43288	0.3	0.27	0.06
SC0621	3704	1366	460	5530	40532	0.25	0.08	0.12
SC0623	2737	498	347	3582	42480	0.14	0.1	0.08
SC0624	4772	732	392	5896	40166	0.12	0.07	0.13
SC0625	4985	301	142	5428	40634	0.06	0.03	0.12
SC0627	4051	158	121	4330	41732	0.04	0.03	0.09
SC0628	3631	263	138	4032	42030	0.07	0.03	0.09
SC0629	2293	4369	1375	8037	38025	0.54	0.17	0.17
SC0630	2809	359	127	3295	42767	0.11	0.04	0.07
SC0631	3356	787	190	4333	41729	0.18	0.04	0.09
SC0632	2810	159	80	3049	43013	0.05	0.03	0.07
SC0635	1640	6404	1238	9282	36780	0.69	0.13	0.2
SC0637	6756	1673	108	8537	37525	0.2	0.01	0.19
SC0639	3865	2762	132	6759	39303	0.41	0.02	0.15
SC0641	5927	1132	505	7564	38498	0.15	0.07	0.16
SC0642	7488	435	142	8065	37997	0.05	0.02	0.18
SC0643	5120	2335	788	8243	37819	0.28	0.1	0.18
SC0644	6812	1430	221	8463	37599	0.17	0.03	0.18
SC0645	6378	1730	138	8246	37816	0.21	0.02	0.18
SC0646	2546	409	320	3275	42787	0.12	0.1	0.07
SC0647	2984	1056	373	4413	41649	0.24	0.08	0.1
SC0648	2389	557	964	3910	42152	0.14	0.25	0.08
SC0650	1216	874	2051	4141	41921	0.21	0.5	0.09
SC0654	3439	827	122	4388	41674	0.19	0.03	0.1
SC0655	4339	891	226	5456	40606	0.16	0.04	0.12
SC0657	3267	523	193	3983	42079	0.13	0.05	0.09
SC0659	2143	391	367	2901	43161	0.13	0.13	0.06
SC0663	3329	230	152	3711	42351	0.06	0.04	0.08
SC0671	4452	663	102	5217	40845	0.13	0.02	0.11
SC0672	4230	418	109	4757	41305	0.09	0.02	0.1
SC0673	3211	210	452	3873	42189	0.05	0.12	0.08
SC0679	3522	887	605	5014	41048	0.18	0.12	0.11
SC0680	7024	1105	114	8243	37819	0.13	0.01	0.18
SC0681	6373	1224	222	7819	38243	0.16	0.03	0.17
SC0682	2790	935	82	3807	42255	0.25	0.02	0.08
SC0683	5488	1773	216	7477	38585	0.24	0.03	0.16
SC0686	7166	1319	88	8573	37489	0.15	0.01	0.19
SC0687	6194	805	202	7201	38861	0.11	0.03	0.16
SC0689	2771	2659	1073	6503	39559	0.41	0.17	0.14
SC0690	6545	1696	809	9050	37012	0.19	0.09	0.2
SC0691	3726	1861	486	6073	39989	0.31	0.08	0.13
SC0692	7033	1792	314	9139	36923	0.2	0.03	0.2
SC0694	5520	1078	490	7088	38974	0.15	0.07	0.15
SC0701	5467	1431	198	7096	38966	0.2	0.03	0.15
SC0702	3433	1010	487	4930	41132	0.2	0.1	0.11
SC0704	2678	1928	1354	5960	40102	0.32	0.23	0.13
SC0705	5207	781	348	6336	39726	0.12	0.05	0.14
SC0706	4290	1742	812	6844	39218	0.25	0.12	0.15
SC0707	6593	1112	173	7878	38184	0.14	0.02	0.17
SC0708	4272	1713	1765	7750	38312	0.22	0.23	0.17
SC0709	4243	1610	699	6552	39510	0.25	0.11	0.14
SC0712	5355	1265	190	6810	39252	0.19	0.03	0.15
SC0716	4848	2404	1063	8315	37747	0.29	0.13	0.18
SC0719	3933	870	674	5477	40585	0.16	0.12	0.12
SC0720	3863	2981	1075	7919	38143	0.38	0.14	0.17
SC0721	2086	1691	678	4455	41607	0.38	0.15	0.1
SC0723	5989	993	523	7505	38557	0.13	0.07	0.16
SC0724	6163	1179	558	7900	38162	0.15	0.07	0.17
SC0725	4651	1560	168	6379	39683	0.24	0.03	0.14
SC0727	4054	1257	187	5498	40564	0.23	0.03	0.12
SC0730	3566	2866	2139	8571	37491	0.33	0.25	0.19
SC0731	5093	1897	784	7774	38288	0.24	0.1	0.17
SC0733	3570	3331	2423	9324	36738	0.36	0.26	0.2
SC0734	1668	4082	1104	6854	39208	0.6	0.16	0.15
SC0736	4360	2468	789	7617	38445	0.32	0.1	0.17
SC0737	5746	1770	908	8424	37638	0.21	0.11	0.18
SC0738	4689	1170	237	6096	39966	0.19	0.04	0.13
SC0748	5046	2725	384	8155	37907	0.33	0.05	0.18
SC0749	2731	1335	383	4449	41613	0.3	0.09	0.1
SC0751	2220	2355	921	5496	40566	0.43	0.17	0.12
SC0755	1627	1043	825	3495	42567	0.3	0.24	0.08
SC0756	5003	1325	1576	7904	38158	0.17	0.2	0.17
SC0757	2822	333	636	3791	42271	0.09	0.17	0.08
SC0760	5795	1077	163	7035	39027	0.15	0.02	0.15
SC0761	1803	3101	1451	6355	39707	0.49	0.23	0.14
SC0762	7711	725	136	8572	37490	0.08	0.02	0.19
SC0763	3195	2762	808	6765	39297	0.41	0.12	0.15
SC0764	5646	2033	821	8500	37562	0.24	0.1	0.18
SC0770	5914	1737	1120	8771	37291	0.2	0.13	0.19
SC0773	6587	824	363	7774	38288	0.11	0.05	0.17
SC0774	7386	277	150	7813	38249	0.04	0.02	0.17
SC0779	1458	2139	1133	4730	41332	0.45	0.24	0.1
SC0780	5189	2276	1047	8512	37550	0.27	0.12	0.18
SC0781	7342	730	93	8165	37897	0.09	0.01	0.18
SC0782	2196	803	546	3545	42517	0.23	0.15	0.08
SC0784	4900	676	197	5773	40289	0.12	0.03	0.13
SC0790	1274	1888	1162	4324	41738	0.44	0.27	0.09
SC0798	4996	1921	945	7862	38200	0.24	0.12	0.17
SC0800	6149	1012	215	7376	38686	0.14	0.03	0.16
SC0803	2311	672	438	3421	42641	0.2	0.13	0.07
SC0804	6565	1329	161	8055	38007	0.16	0.02	0.17
SC0805	4496	729	221	5446	40616	0.13	0.04	0.12
SC0807	3322	555	603	4480	41582	0.12	0.13	0.1
SC0808	2661	2315	1134	6110	39952	0.38	0.19	0.13
SC0810	6322	1455	120	7897	38165	0.18	0.02	0.17
SC0817	5603	1358	137	7098	38964	0.19	0.02	0.15
SC0819	5508	1991	629	8128	37934	0.24	0.08	0.18
SC0821	1566	1078	179	2823	43239	0.38	0.06	0.06
SC0823	1159	1647	1251	4057	42005	0.41	0.31	0.09
SC0826	5409	740	880	7029	39033	0.11	0.13	0.15
SC0827	5338	858	162	6358	39704	0.13	0.03	0.14
SC0830	5842	1342	157	7341	38721	0.18	0.02	0.16
SC0831	6532	997	190	7719	38343	0.13	0.02	0.17
SC0832	6218	793	388	7399	38663	0.11	0.05	0.16
SC0833	5583	1306	809	7698	38364	0.17	0.11	0.17
SC0834	5131	1311	751	7193	38869	0.18	0.1	0.16
SC0835	5730	1148	373	7251	38811	0.16	0.05	0.16
SC0839	5694	1664	216	7574	38488	0.22	0.03	0.16
SC0842	2700	996	587	4283	41779	0.23	0.14	0.09
SC0847	3841	2224	729	6794	39268	0.33	0.11	0.15
SC0848	7071	620	178	7869	38193	0.08	0.02	0.17
SC0851	2269	1282	324	3875	42187	0.33	0.08	0.08
SC0852	3689	870	345	4904	41158	0.18	0.07	0.11
SC0855	2805	1908	1881	6594	39468	0.29	0.29	0.14
SC0863	6284	1570	310	8164	37898	0.19	0.04	0.18
SC0865	3428	837	440	4705	41357	0.18	0.09	0.1
SC0875	4002	650	208	4860	41202	0.13	0.04	0.11
SC0876	5756	641	494	6891	39171	0.09	0.07	0.15
SC0888	5910	938	353	7201	38861	0.13	0.05	0.16
SC0891	4701	1849	1443	7993	38069	0.23	0.18	0.17
SC0899	5717	1296	592	7605	38457	0.17	0.08	0.17
SC0905	2857	4972	3012	10841	35221	0.46	0.28	0.24
SC0906	4194	764	221	5179	40883	0.15	0.04	0.11
SC0910	4202	560	360	5122	40940	0.11	0.07	0.11
SC0913	3530	1731	1138	6399	39663	0.27	0.18	0.14
SC0919	5637	781	666	7084	38978	0.11	0.09	0.15
SC0924	5262	2058	469	7789	38273	0.26	0.06	0.17
SC0929	5886	1642	481	8009	38053	0.21	0.06	0.17
SC0935	1228	3246	1842	6316	39746	0.51	0.29	0.14
SC0937	1190	677	347	2214	43848	0.31	0.16	0.05
SC0942	1053	476	1039	2568	43494	0.19	0.4	0.06
SC0949	1548	860	1212	3620	42442	0.24	0.33	0.08
SC0951	1812	3151	796	5759	40303	0.55	0.14	0.13
SC0956	3707	1472	512	5691	40371	0.26	0.09	0.12
SC0958	3625	2753	1750	8128	37934	0.34	0.22	0.18
SC0963	4837	1888	1581	8306	37756	0.23	0.19	0.18
SC0964	7315	667	186	8168	37894	0.08	0.02	0.18
SC0968	1497	2068	2138	5703	40359	0.36	0.37	0.12
SC0970	5079	1432	175	6686	39376	0.21	0.03	0.15
SC0972	6187	808	177	7172	38890	0.11	0.02	0.16
SC0975	6523	1342	162	8027	38035	0.17	0.02	0.17
SC0979	5840	1463	129	7432	38630	0.2	0.02	0.16
SC0982	7238	868	177	8283	37779	0.1	0.02	0.18
SC0984	7123	1160	243	8526	37536	0.14	0.03	0.19
SC0987	3389	2882	1075	7346	38716	0.39	0.15	0.16
SC0991	2447	1705	1574	5726	40336	0.3	0.27	0.12
SC0998	2288	1452	213	3953	42109	0.37	0.05	0.09
SC0999	7117	975	205	8297	37765	0.12	0.02	0.18
SC1014	4983	1536	602	7121	38941	0.22	0.08	0.15
SC1015	4645	1219	126	5990	40072	0.2	0.02	0.13
SC1017	4414	712	368	5494	40568	0.13	0.07	0.12
SC1019	4715	884	242	5841	40221	0.15	0.04	0.13
SC1022	4412	1434	1151	6997	39065	0.2	0.16	0.15
SC1025	2123	1534	846	4503	41559	0.34	0.19	0.1
SC1031	3676	1834	165	5675	40387	0.32	0.03	0.12
SC1033	3224	895	383	4502	41560	0.2	0.09	0.1
SC1038	4048	1400	782	6230	39832	0.22	0.13	0.14
SC1040	2801	2502	1353	6656	39406	0.38	0.2	0.14
SC1047	4556	1189	740	6485	39577	0.18	0.11	0.14
SC1049	5305	775	297	6377	39685	0.12	0.05	0.14
SC1055	6073	1228	172	7473	38589	0.16	0.02	0.16
SC1056	4418	854	202	5474	40588	0.16	0.04	0.12
SC1057	4150	633	173	4956	41106	0.13	0.03	0.11
SC1063	2399	3404	2068	7871	38191	0.43	0.26	0.17
SC1067	4494	939	314	5747	40315	0.16	0.05	0.12
SC1069	3228	1591	782	5601	40461	0.28	0.14	0.12
SC1070	4684	812	144	5640	40422	0.14	0.03	0.12
SC1072	2609	990	680	4279	41783	0.23	0.16	0.09
SC1074	4549	1034	192	5775	40287	0.18	0.03	0.13
SC1076	5096	1238	268	6602	39460	0.19	0.04	0.14
SC1077	6386	900	184	7470	38592	0.12	0.02	0.16
SC1079	5740	1290	253	7283	38779	0.18	0.03	0.16
SC1080	2925	272	370	3567	42495	0.08	0.1	0.08
SC1083	6781	534	39	7354	38708	0.07	0.01	0.16
SC1084	2637	379	248	3264	42798	0.12	0.08	0.07
SC1085	5756	1323	569	7648	38414	0.17	0.07	0.17
SC1088	2739	3899	2391	9029	37033	0.43	0.26	0.2
SC1089	6012	908	443	7363	38699	0.12	0.06	0.16
SC1101	4776	802	416	5994	40068	0.13	0.07	0.13
SC1104	6877	628	906	8411	37651	0.07	0.11	0.18
SC1107	2021	959	1655	4635	41427	0.21	0.36	0.1
SC1108	3953	1029	215	5197	40865	0.2	0.04	0.11
SC1109	4616	787	561	5964	40098	0.13	0.09	0.13
SC1111	3787	883	151	4821	41241	0.18	0.03	0.1
SC1117	2768	1716	1274	5758	40304	0.3	0.22	0.13
SC1118	5633	1495	663	7791	38271	0.19	0.09	0.17
SC1124	3744	836	497	5077	40985	0.16	0.1	0.11
SC1125	5652	761	308	6721	39341	0.11	0.05	0.15
SC1154	6101	892	130	7123	38939	0.13	0.02	0.15
SC1155	5344	1033	395	6772	39290	0.15	0.06	0.15
SC1156	4868	1203	181	6252	39810	0.19	0.03	0.14
SC1157	4612	1756	667	7035	39027	0.25	0.09	0.15
SC1158	1037	2379	3682	7098	38964	0.34	0.52	0.15
SC1159	1369	413	1054	2836	43226	0.15	0.37	0.06
SC1160	4817	3397	474	8688	37374	0.39	0.05	0.19
SC1166	2767	3414	530	6711	39351	0.51	0.08	0.15
SC1172	2092	2383	1881	6356	39706	0.37	0.3	0.14
SC1184	1839	4641	1774	8254	37808	0.56	0.21	0.18
SC1186	3478	622	439	4539	41523	0.14	0.1	0.1
SC1201	2516	2887	576	5979	40083	0.48	0.1	0.13
SC1203	4955	526	61	5542	40520	0.09	0.01	0.12
SC1205	6367	1083	287	7737	38325	0.14	0.04	0.17
SC1211	2430	858	317	3605	42457	0.24	0.09	0.08
SC1212	6732	467	224	7423	38639	0.06	0.03	0.16
SC1214	2253	3431	2050	7734	38328	0.44	0.27	0.17
SC1215	1065	3707	816	5588	40474	0.66	0.15	0.12
SC1218	3541	2501	2029	8071	37991	0.31	0.25	0.18
SC1222	2854	839	1093	4786	41276	0.18	0.23	0.1
SC1229	4622	1471	787	6880	39182	0.21	0.11	0.15
SC1237	4097	409	292	4798	41264	0.09	0.06	0.1
SC1246	4705	1068	428	6201	39861	0.17	0.07	0.13
SC1261	4869	1383	372	6624	39438	0.21	0.06	0.14
SC1262	5827	539	467	6833	39229	0.08	0.07	0.15
SC1271	6131	1011	199	7341	38721	0.14	0.03	0.16
SC1287	6396	789	463	7648	38414	0.1	0.06	0.17
SC1293	3243	695	395	4333	41729	0.16	0.09	0.09
SC1302	5717	573	223	6513	39549	0.09	0.03	0.14
SC1313	6881	1205	137	8223	37839	0.15	0.02	0.18
SC1314	5803	1069	291	7163	38899	0.15	0.04	0.16
SC1316	3078	850	296	4224	41838	0.2	0.07	0.09
SC1317	6092	1338	224	7654	38408	0.17	0.03	0.17
SC1319	7029	734	170	7933	38129	0.09	0.02	0.17
SC1320	4195	859	398	5452	40610	0.16	0.07	0.12
SC1321	2722	1278	740	4740	41322	0.27	0.16	0.1
SC1322	4883	741	31	5655	40407	0.13	0.01	0.12
SC1328	3705	1822	249	5776	40286	0.32	0.04	0.13
SC1330	3182	1179	156	4517	41545	0.26	0.03	0.1
SC1337	3207	693	303	4203	41859	0.16	0.07	0.09
SC1338	3939	1386	216	5541	40521	0.25	0.04	0.12
SC1345	5577	824	228	6629	39433	0.12	0.03	0.14
SC1439	1920	123	79	2122	43940	0.06	0.04	0.05
SC1440	1069	495	432	1996	44066	0.25	0.22	0.04
SC1441	2267	1237	373	3877	42185	0.32	0.1	0.08
SC1442	3870	1157	202	5229	40833	0.22	0.04	0.11
SC1446	3373	793	108	4274	41788	0.19	0.03	0.09
SC1451	3461	435	440	4336	41726	0.1	0.1	0.09
SC1463	3719	897	276	4892	41170	0.18	0.06	0.11
SC1484	5564	317	112	5993	40069	0.05	0.02	0.13
SC1489	2311	2953	2557	7821	38241	0.38	0.33	0.17
SC1494	3353	2191	1463	7007	39055	0.31	0.21	0.15
