# Supplementary material for: Retrospective genomic analysis of sorghum adaptation to temperate-zone grain production
Source: Genome Biol. 2013 Jun 26;14(6):R68. doi: 10.1186/gb-2013-14-6-r68 (PMC3706989; doi:10.1186/gb-2013-14-6-r68)
Supplement: Additional File 6 — Table S3. Physical map positions of unanchored SNPs [file gb-2013-14-6-r68-S6.XLSX]

## Sheet: unanchored_output.txt
Table S3. Positions of unanchored contigs within the sorghum genome.
Supercontig Number	Supercontig Position (bp)	Target Chromosome	Left Edge Position (bp)	Right Edge Position (bp)	Target Distance (bp)	Number of Associated Markers	Number of Lines with Introgression Score	Minor Allele Frequency	r2
10	124194	5	24750074	41138836	16388762	22	45	0.11	1
10	321126	5	23296465	45374143	22077678	12	21	0.24	1
10	396894	5	23296486	37278564	13982078	25	57	0.11	1
10	461570	5	29129627	34123865	4994238	9	83	0.1	1
10	549229	5	11097882	42684401	31586519	53	22	0.14	1
10	573950	5	22301140	33742365	11441225	10	38	0.13	1
10	1097548	5	23296486	42684401	19387915	3	110	0.12	0.92
10	1104110	5	35439883	35439883	0	1	114	0.1	0.91
10	1104129	5	35439883	35439883	0	1	115	0.1	0.91
10	1115684	5	19815649	33080128	13264479	10	32	0.19	1
10	1373062	5	25503220	56304572	30801352	6	49	0.12	1
10	1708147	5	32164155	32164155	0	1	46	0.15	0.85
10	2010114	5	33237997	33237997	0	1	53	0.23	0.8
10	2138054	5	23323964	35552681	12228717	5	47	0.28	0.8
10	2214318	5	16369884	16369884	0	1	22	0.45	1
10	2306905	5	33080128	34314281	1234153	2	61	0.16	1
10	2306911	5	27324539	35790658	8466119	8	69	0.13	0.88
10	2955043	5	29598532	30791942	1193410	2	150	0.13	0.89
10	3267467	5	42093883	42093883	0	1	31	0.35	0.87
10	3990568	5	21860178	35765426	13905248	14	67	0.1	1
10	4018777	5	21353863	42684401	21330538	42	49	0.1	1
10	4202612	5	29064179	33567511	4503332	6	59	0.19	0.68
10	4701976	5	29064179	36232401	7168222	11	50	0.2	1
10	4795769	5	17965049	45377250	27412201	33	23	0.22	1
10	4898113	5	21249877	44821389	23571512	25	54	0.17	0.87
10	5291848	5	21444664	42264883	20820219	14	26	0.27	1
10	5295540	5	19420920	47393834	27972914	52	24	0.12	1
10	5295561	5	19420920	47393834	27972914	52	24	0.12	1
10	5373879	5	21531729	46279046	24747317	20	36	0.11	1
10	5444420	5	21564579	41138836	19574257	14	203	0.13	0.96
10	5621641	5	21586971	46311965	24724994	25	39	0.13	1
10	5721150	5	30396438	30396438	0	1	118	0.25	0.7
10	6153549	5	34768712	34864667	95955	2	163	0.1	0.94
10	6153587	5	30396438	33706843	3310405	2	94	0.24	0.78
10	6420617	5	27236681	32219815	4983134	8	30	0.17	1
10	6603983	5	20731232	41344872	20613640	8	31	0.26	0.69
10	6645438	5	12777901	47393834	34615933	62	21	0.19	1
10	6930155	5	21353863	45078441	23724578	28	35	0.17	1
10	8480587	5	11098152	46925436	35827284	34	27	0.19	1
11	217549	8	27193475	27193475	0	1	32	0.22	0.82
11	349006	4	33249014	40036355	6787341	6	23	0.22	1
11	349019	4	33249014	40036355	6787341	6	23	0.22	1
11	540405	8	26573642	31552475	4978833	2	142	0.1	0.85
11	1668657	8	34312646	34312646	0	1	58	0.17	1
11	2207338	5	7823357	7823357	0	1	24	0.17	1
11	2763286	8	15754770	37577095	21822325	12	27	0.37	1
11	3768042	8	16239715	26068053	9828338	3	47	0.23	0.88
11	4073539	8	15777851	33557148	17779297	12	30	0.17	1
11	4290368	8	16239715	37441774	21202059	22	21	0.29	1
11	4574348	8	33626013	35806635	2180622	4	35	0.29	1
11	4757518	8	31552475	31776033	223558	2	68	0.1	1
11	4897572	8	10269023	43786945	33517922	32	22	0.36	1
11	5200672	8	24803469	28316536	3513067	2	58	0.16	1
11	5383151	8	25252346	35595159	10342813	17	23	0.3	1
11	5383197	8	35595151	35595159	8	2	91	0.13	0.91
11	5764966	8	26947813	37058020	10110207	3	33	0.27	1
11	5922938	8	17332819	17332819	0	1	22	0.32	0.82
11	6438840	8	21999991	38381345	16381354	11	29	0.21	1
12	127757	1	32669310	41579802	8910492	8	39	0.15	1
12	184770	1	39139152	41252309	2113157	4	88	0.14	0.72
12	344281	1	38691018	38691018	0	1	57	0.26	0.83
12	367439	1	31199199	39770778	8571579	2	53	0.28	0.74
12	581052	1	29458309	44196486	14738177	3	29	0.28	0.85
12	581071	1	29458309	44196486	14738177	3	29	0.28	0.85
12	681176	1	33731023	33731023	0	1	171	0.15	0.79
12	923095	1	42471137	42542334	71197	2	194	0.11	0.76
12	928248	1	30418107	42125038	11706931	4	25	0.2	0.76
12	986881	1	29901852	46741496	16839644	11	21	0.38	1
12	1711222	1	30894483	30894483	0	1	35	0.31	0.76
12	2122953	1	30606462	43915364	13308902	3	22	0.32	0.82
12	2501736	1	31440366	31440366	0	1	102	0.18	0.8
12	2504208	1	38590186	40477377	1887191	4	75	0.17	0.82
12	2538015	1	33359092	42772371	9413279	5	33	0.15	1
12	2564116	1	38937410	38937410	0	1	38	0.18	0.68
12	2587745	1	43077957	43077957	0	1	56	0.2	0.9
12	2651722	1	39500841	39500841	0	1	96	0.12	0.91
12	2712567	1	40243941	40243941	0	1	43	0.3	0.61
12	3291781	1	38790116	38790116	0	1	76	0.11	0.88
12	4138780	1	30799147	31951418	1152271	3	26	0.27	0.81
12	4140235	1	40243941	40983242	739301	2	45	0.22	1
12	4293366	1	38590186	39904302	1314116	5	35	0.14	1
12	4336994	1	33472416	33472416	0	1	40	0.18	1
12	4426800	1	39500841	39500841	0	1	73	0.11	0.69
12	4426806	1	31009062	31107298	98236	2	20	0.2	1
12	4464830	1	38590186	38590186	0	1	75	0.19	1
12	4464854	1	31031649	44603392	13571743	5	23	0.17	1
12	4830903	1	30799147	46440288	15641141	6	22	0.14	1
12	4876254	1	42010662	43129907	1119245	3	80	0.11	0.89
12	4876275	1	29216202	41516581	12300379	5	32	0.22	0.84
12	5238459	1	41088154	41647228	559074	3	34	0.35	1
12	5250055	1	38937410	42542334	3604924	3	76	0.14	0.7
12	5259995	1	38937723	41497197	2559474	6	30	0.17	1
12	5260007	1	38937723	40384939	1447216	4	51	0.16	0.86
12	5323010	1	27788428	27788428	0	1	58	0.21	0.82
12	5557691	1	40850149	40850149	0	1	51	0.14	1
12	5602096	1	31256274	42172180	10915906	3	21	0.24	1
12	5923605	1	40161757	40161757	0	1	118	0.21	0.81
12	6310279	1	38590194	38590194	0	1	55	0.15	0.72
12	6437172	1	38937770	38937770	0	1	142	0.14	0.78
12	6446319	1	40932921	43073827	2140906	3	28	0.29	1
12	6699068	1	38937770	41497197	2559427	3	90	0.12	1
12	6831941	1	38937770	41252309	2314539	4	90	0.13	0.91
12	6835146	1	38590194	41404319	2814125	4	71	0.24	0.85
12	7002212	1	42526419	42526419	0	1	128	0.12	0.71
13	452834	1	29043140	41500308	12457168	5	20	0.2	1
13	905665	1	33711563	43043687	9332124	4	31	0.1	1
13	955558	1	33472416	43477837	10005421	21	27	0.15	1
13	1243450	1	39770778	39770778	0	1	21	0.33	1
13	1244356	1	30194829	50015310	19820481	6	40	0.18	0.57
13	1311051	1	33329925	43284682	9954757	11	23	0.13	1
13	1312769	1	39273571	41947969	2674398	2	22	0.18	1
13	1855841	1	39418005	39418005	0	1	55	0.22	0.8
13	1965546	1	32740197	40243941	7503744	3	32	0.19	0.82
13	2147494	1	33722749	43369711	9646962	9	31	0.16	1
13	2372255	1	32740197	46068090	13327893	15	36	0.14	1
13	2515006	1	32957846	39727958	6770112	6	24	0.17	1
13	2590429	1	41484197	41484197	0	1	33	0.24	0.85
13	3188919	1	33472416	41337153	7864737	9	40	0.1	1
13	3467594	1	27025303	46068058	19042755	6	21	0.14	1
13	3467632	1	27025303	46068058	19042755	6	21	0.14	1
13	3835423	1	39048711	41404319	2355608	4	32	0.19	1
14	388803	5	32913992	33237997	324005	2	49	0.29	0.72
14	388807	5	34768712	35215413	446701	3	106	0.11	0.91
14	804711	5	20344487	33928040	13583553	6	45	0.18	1
14	908661	5	21353863	45377250	24023387	30	56	0.11	1
14	972277	5	30396438	33706843	3310405	4	41	0.15	0.53
14	1199701	5	24682947	28288117	3605170	3	22	0.5	1
14	2209545	5	27927268	34768019	6840751	4	50	0.18	1
14	2209562	5	27927268	34768019	6840751	4	50	0.18	1
14	2225334	5	27806446	30585777	2779331	3	148	0.11	1
14	2251181	5	27236681	33650527	6413846	10	42	0.14	1
14	2416162	5	20789602	41215939	20426337	36	57	0.16	1
14	2538512	5	28042556	42545844	14503288	9	98	0.11	0.9
14	3262140	5	21599357	35552681	13953324	6	36	0.28	0.74
15	316481	7	14295318	51402104	37106786	54	54	0.13	0.84
15	490258	7	25530130	41821199	16291069	2	25	0.16	1
15	621953	7	19532581	21346914	1814333	3	78	0.21	1
15	633952	7	53642818	53642818	0	1	24	0.21	1
15	1732114	7	17028979	26973960	9944981	3	35	0.23	1
16	179768	1	44712980	44712980	0	1	41	0.2	1
16	533710	1	32740197	32740197	0	1	54	0.15	0.87
16	903010	3	62662030	62662030	0	1	24	0.25	0.81
16	903038	4	3810971	3810971	0	1	33	0.21	0.66
17	540188	4	22680985	36558156	13877171	5	45	0.31	0.9
19	28443	5	21353863	47129202	25775339	29	83	0.11	1
19	200065	5	13513573	35824621	22311048	7	59	0.19	0.79
19	330554	5	19215295	41209245	21993950	37	33	0.18	0.8
19	644911	5	19914514	33742365	13827851	8	23	0.13	1
19	644918	5	19914514	33742365	13827851	8	25	0.12	1
19	729942	5	32495719	34768647	2272928	3	66	0.12	1
19	785202	5	21016330	34864667	13848337	8	40	0.2	1
24	529144	4	16898345	18712583	1814238	2	27	0.26	1
26	297627	1	30894483	38757356	7862873	3	58	0.26	0.75
26	297641	1	40384939	40384939	0	1	116	0.15	0.86
42	7691	3	28281835	29151012	869177	5	34	0.18	1
111	4458	1	57758731	57758731	0	1	77	0.16	0.41
169	17165	4	67459229	67538966	79737	3	230	0.12	0.28
169	18923	4	67487765	67487765	0	1	39	0.23	0.63
207	6791	3	3431467	3507546	76079	2	59	0.27	0.55
240	11741	9	48024149	48024149	0	1	94	0.15	0.54
250	4998	2	10247311	56338794	46091483	3	31	0.29	0.71
250	5007	2	10247311	56338794	46091483	3	31	0.29	0.71
250	5023	1	27223593	27223593	0	1	45	0.24	0.5
250	14394	7	60976076	60976076	0	1	21	0.43	0.68
250	14395	7	60976076	60976076	0	1	21	0.43	0.68
305	9209	10	18095901	40724200	22628299	16	24	0.25	0.81
305	9211	10	18095901	40724200	22628299	16	24	0.25	0.81
343	5652	3	1937992	1937992	0	1	111	0.14	0.18
391	7995	5	58262684	58262684	0	1	54	0.11	0.49
439	5305	5	56128708	56128708	0	1	36	0.17	0.83
514	8672	1	17050668	17051670	1002	2	51	0.16	0.59
514	9394	8	51181753	51181753	0	1	63	0.21	0.4
652	3447	7	22093291	50820982	28727691	9	27	0.52	1
700	3901	3	21972936	44413090	22440154	31	42	0.17	1
1306	1075	10	18954472	42762835	23808363	36	22	0.23	1
1306	1078	10	18954472	42762835	23808363	36	22	0.23	1
2050	1401	8	39072009	43894325	4822316	7	21	0.33	1
2050	1404	8	39072009	43894325	4822316	7	21	0.33	1
2050	1407	8	39072009	43894325	4822316	7	21	0.33	1
3055	187	10	21547526	42014012	20466486	11	29	0.38	0.86

## Sheet: Sheet1
Supercontig Number	Supercontig Position (bp)	Target Chromosome	Left Edge Position (bp)	Right Edge Position (bp)	Target Distance (bp)	Number of Associated Markers	inform_data	Minor Allele Frequency	r2		what is the inform data column for?
10	124194	5	24241823	47007495	22765672	26	32	0.12	1		Do we need the r2 column since we went with 1
10	396894	5	19376240	45351237	25974997	30	41	0.12	1
10	1115684	5	22180062	43374234	21194172	15	25	0.16	1
10	2010114	5	20263114	20430878	167764	2	36	0.14	1
10	2306905	5	10941317	10941317	0	1	45	0.11	1
10	2306911	5	10941317	10941317	0	1	48	0.1	1
10	3267467	8	5638679	5691705	53026	3	22	0.14	1
10	4701976	5	19629087	34058948	14429861	9	43	0.14	1
10	5295540	5	26658307	45487505	18829198	23	20	0.1	1
10	5295561	5	26658307	45487505	18829198	23	20	0.1	1
10	5621641	5	35055297	44794817	9739520	7	28	0.11	1
10	6420617	5	17540127	52341491	34801364	44	21	0.14	1
11	217549	8	26159286	26358407	199121	4	26	0.19	1
11	2211286	8	21999991	43247614	21247623	13	24	0.17	1
11	2763286	8	32552539	37812115	5259576	6	21	0.29	1
11	5383197	8	28062140	35715182	7653042	4	69	0.1	1
11	5764966	8	21999991	44963431	22963440	34	24	0.17	1
11	6249614	8	24846237	37438754	12592517	3	32	0.22	1
11	6438840	8	26100772	43771742	17670970	14	23	0.22	1
12	127757	1	43349434	43357504	8070	2	31	0.16	1
12	581052	1	27266021	46422402	19156381	25	23	0.13	1
12	581071	1	27266021	46422402	19156381	25	23	0.13	1
12	2504208	1	39528760	40243941	715181	3	55	0.11	1
12	2587745	1	33646020	33646020	0	1	50	0.16	1
12	4830903	1	30833459	40662469	9829010	9	20	0.15	1
12	4876254	1	31099859	31110719	10860	2	62	0.11	1
12	4876275	1	27044348	41560513	14516165	14	27	0.15	1
12	5557691	1	25592783	46156886	20564103	9	37	0.11	1
12	6310279	1	32210511	44548083	12337572	4	40	0.1	1
12	6446319	1	40662469	42331814	1669345	4	23	0.13	1
13	905665	1	42542334	43477808	935474	6	23	0.13	1
13	955558	1	38590186	44548083	5957897	15	24	0.17	1
13	2372255	1	31191133	44684704	13493571	18	29	0.14	1
13	2590429	1	38817965	42613767	3795802	14	27	0.22	1
13	3835423	1	31116313	44725842	13609529	22	24	0.17	1
14	2209545	5	13303206	13303206	0	1	33	0.18	1
14	2209562	5	13303206	13303206	0	1	33	0.18	1
14	2251181	5	21102902	41215939	20113037	22	31	0.1	1
14	3262140	5	4755192	49570907	44815715	5	22	0.23	1
15	316481	7	51402104	51402104	0	1	32	0.19	1
15	621953	7	18919362	21079856	2160494	3	54	0.17	1
16	533710	1	33646020	44637972	10991952	5	42	0.1	1
19	785202	5	23509215	25821224	2312009	2	31	0.16	1
24	529144	4	13923918	48367206	34443288	16	26	0.27	1
42	7691	8	50753962	50753962	0	1	26	0.12	1
250	4998	10	5231550	5513984	282434	7	22	0.14	1
250	5007	10	5231550	5513984	282434	7	22	0.14	1
700	3901	3	21972936	48105682	26132746	19	31	0.1	1
