# Supplementary material for: Retrospective genomic analysis of sorghum adaptation to temperate-zone grain production
Source: Genome Biol. 2013 Jun 26;14(6):R68. doi: 10.1186/gb-2013-14-6-r68 (PMC3706989; doi:10.1186/gb-2013-14-6-r68)
Supplement: Additional File 10 — Table S4. Phenotypic associations with plant height and flowering time in 580 SC lines. [file gb-2013-14-6-r68-S10.XLSX]

## Sheet: Sheet1
Chromosome	Position	MAF	pval_anthesis	FDR_adjusted_pval_anthesis	pval_plantheight	FDR_adjusted_pval_plantheight
1	26950	0.172414	0.955892	0.999891	0.84285	0.999939
1	78673	0.117241	0.830621	0.999891	0.432124	0.999939
1	136829	0.431897	0.453339	0.999891	0.161098	0.999939
1	190815	0.193966	0.923032	0.999891	0.977678	0.999939
1	197958	0.231034	0.444972	0.999891	0.556864	0.999939
1	200429	0.224138	0.219276	0.999891	0.179272	0.999939
1	274793	0.22931	0.81445	0.999891	0.286585	0.999939
1	282358	0.113793	0.481686	0.999891	0.432848	0.999939
1	305294	0.323276	0.520394	0.999891	0.166987	0.999939
1	316356	0.37069	0.711185	0.999891	0.334368	0.999939
1	737108	0.316379	0.618559	0.999891	0.230932	0.999939
1	737110	0.314655	0.554587	0.999891	0.200991	0.999939
1	760762	0.181897	0.385438	0.999891	0.245936	0.999939
1	760763	0.151724	0.687761	0.999891	0.210417	0.999939
1	828505	0.15431	0.75493	0.999891	0.499576	0.999939
1	837724	0.181897	0.158405	0.999891	0.212496	0.999939
1	874377	0.103448	0.430715	0.999891	0.346484	0.999939
1	874421	0.103448	0.430715	0.999891	0.346484	0.999939
1	884582	0.287069	0.790684	0.999891	0.952886	0.999939
1	961073	0.326724	0.788768	0.999891	0.185097	0.999939
1	966934	0.231897	0.138885	0.999891	0.194895	0.999939
1	966955	0.231897	0.138885	0.999891	0.194895	0.999939
1	966961	0.231897	0.138885	0.999891	0.194895	0.999939
1	967090	0.239655	0.153043	0.999891	0.0926977	0.999939
1	1043778	0.121552	0.0912936	0.999891	0.0569707	0.999939
1	1043805	0.121552	0.0912936	0.999891	0.0569707	0.999939
1	1064909	0.266379	0.757617	0.999891	0.330635	0.999939
1	1174187	0.492241	0.54692	0.999891	0.115695	0.999939
1	1226864	0.372414	0.302214	0.999891	0.318033	0.999939
1	1227194	0.363793	0.238627	0.999891	0.452764	0.999939
1	1233131	0.106897	0.798107	0.999891	0.645128	0.999939
1	1233179	0.158621	0.620648	0.999891	0.496612	0.999939
1	1251673	0.124138	0.153234	0.999891	0.861604	0.999939
1	1265529	0.237931	0.412169	0.999891	0.257697	0.999939
1	1266246	0.113793	0.278255	0.999891	0.6457	0.999939
1	1317344	0.228448	0.0584524	0.999891	0.540633	0.999939
1	1378451	0.473276	0.518872	0.999891	0.604294	0.999939
1	1378454	0.468103	0.353144	0.999891	0.741259	0.999939
1	1378455	0.473276	0.518872	0.999891	0.604294	0.999939
1	1416691	0.343103	0.938011	0.999891	0.388509	0.999939
1	1427481	0.17069	0.540583	0.999891	0.0569148	0.999939
1	1431254	0.198276	0.760499	0.999891	0.34977	0.999939
1	1494725	0.143103	0.62131	0.999891	0.596312	0.999939
1	1494964	0.340517	0.0304074	0.999891	0.170834	0.999939
1	1498218	0.441379	0.882074	0.999891	0.581058	0.999939
1	1555666	0.396552	0.521006	0.999891	0.755077	0.999939
1	1555667	0.399138	0.588701	0.999891	0.748791	0.999939
1	1584773	0.19569	0.359028	0.999891	0.86976	0.999939
1	1592589	0.385345	0.507444	0.999891	0.587893	0.999939
1	1592679	0.378448	0.242072	0.999891	0.956631	0.999939
1	1592685	0.291379	0.963419	0.999891	0.810534	0.999939
1	1634890	0.352586	0.953055	0.999891	0.239943	0.999939
1	1725231	0.37931	0.559368	0.999891	0.632688	0.999939
1	1725243	0.37931	0.559368	0.999891	0.632688	0.999939
1	1725256	0.37931	0.559368	0.999891	0.632688	0.999939
1	1726708	0.381034	0.657374	0.999891	0.94124	0.999939
1	1776050	0.193103	0.462656	0.999891	0.78715	0.999939
1	1788078	0.300862	0.158003	0.999891	0.184106	0.999939
1	1798433	0.265517	0.590733	0.999891	0.947766	0.999939
1	1798521	0.349138	0.15539	0.999891	0.880589	0.999939
1	1800577	0.17069	0.864428	0.999891	0.695188	0.999939
1	1831172	0.187069	0.164658	0.999891	0.969189	0.999939
1	1877628	0.378448	0.383478	0.999891	0.303885	0.999939
1	2003053	0.449138	0.853135	0.999891	0.90529	0.999939
1	2003054	0.469828	0.337512	0.999891	0.685527	0.999939
1	2003055	0.472414	0.333577	0.999891	0.70025	0.999939
1	2003056	0.472414	0.333577	0.999891	0.70025	0.999939
1	2003057	0.472414	0.333577	0.999891	0.70025	0.999939
1	2027614	0.235345	0.764861	0.999891	0.817952	0.999939
1	2027615	0.235345	0.764861	0.999891	0.817952	0.999939
1	2036146	0.226724	0.767339	0.999891	0.823006	0.999939
1	2107408	0.412931	0.517664	0.999891	0.749951	0.999939
1	2107428	0.230172	0.990584	0.999891	0.346679	0.999939
1	2134285	0.301724	0.364915	0.999891	0.338178	0.999939
1	2143585	0.162931	0.065796	0.999891	0.264118	0.999939
1	2149313	0.211207	0.966093	0.999891	0.914175	0.999939
1	2159137	0.383621	0.257119	0.999891	0.477951	0.999939
1	2172274	0.268103	0.676715	0.999891	0.566142	0.999939
1	2183341	0.392241	0.277543	0.999891	0.850503	0.999939
1	2183648	0.156034	0.929856	0.999891	0.780922	0.999939
1	2183685	0.150862	0.988888	0.999891	0.796028	0.999939
1	2229658	0.412931	0.790514	0.999891	0.247022	0.999939
1	2229700	0.387069	0.530731	0.999891	0.257939	0.999939
1	2229710	0.215517	0.395038	0.999891	0.88229	0.999939
1	2235854	0.159483	0.451354	0.999891	0.376043	0.999939
1	2239972	0.414655	0.773142	0.999891	0.770217	0.999939
1	2345230	0.160345	0.432145	0.999891	0.156104	0.999939
1	2373544	0.147414	0.429646	0.999891	0.643091	0.999939
1	2458758	0.17931	0.895227	0.999891	0.848759	0.999939
1	2461371	0.196552	0.699214	0.999891	0.307509	0.999939
1	2461392	0.196552	0.699214	0.999891	0.307509	0.999939
1	2462496	0.206897	0.949887	0.999891	0.27413	0.999939
1	2476031	0.167241	0.895812	0.999891	0.277326	0.999939
1	2630386	0.156034	0.424051	0.999891	0.443212	0.999939
1	2630420	0.136207	0.744416	0.999891	0.879489	0.999939
1	2665959	0.162069	0.356479	0.999891	0.742908	0.999939
1	2665963	0.162069	0.356479	0.999891	0.742908	0.999939
1	2697785	0.162931	0.354529	0.999891	0.841881	0.999939
1	2697945	0.177586	0.198119	0.999891	0.784917	0.999939
1	2783252	0.161207	0.308332	0.999891	0.503867	0.999939
1	2783253	0.161207	0.308332	0.999891	0.503867	0.999939
1	2783254	0.161207	0.308332	0.999891	0.503867	0.999939
1	2790671	0.193966	0.812587	0.999891	0.682001	0.999939
1	2799680	0.187931	0.898559	0.999891	0.229136	0.999939
1	2842539	0.185345	0.932034	0.999891	0.847517	0.999939
1	2911351	0.285345	0.396052	0.999891	0.075831	0.999939
1	2911357	0.293103	0.609525	0.999891	0.072339	0.999939
1	2911364	0.116379	0.771223	0.999891	0.582521	0.999939
1	2912530	0.212931	0.126061	0.999891	0.0638855	0.999939
1	2912542	0.156034	0.880704	0.999891	0.316964	0.999939
1	2912573	0.212931	0.126061	0.999891	0.0638855	0.999939
1	2915938	0.118103	0.930466	0.999891	0.155902	0.999939
1	2931133	0.100862	0.0494189	0.999891	0.788707	0.999939
1	2931154	0.100862	0.0494189	0.999891	0.788707	0.999939
1	3081450	0.327586	0.431631	0.999891	0.216409	0.999939
1	3081451	0.327586	0.431631	0.999891	0.216409	0.999939
1	3081452	0.326724	0.430176	0.999891	0.233726	0.999939
1	3081453	0.331897	0.385515	0.999891	0.210636	0.999939
1	3107598	0.14569	0.559818	0.999891	0.485741	0.999939
1	3107619	0.206034	0.535106	0.999891	0.689931	0.999939
1	3110499	0.281034	0.621979	0.999891	0.160468	0.999939
1	3126268	0.334483	0.716068	0.999891	0.913582	0.999939
1	3169822	0.225862	0.121787	0.999891	0.272997	0.999939
1	3169845	0.225862	0.121787	0.999891	0.272997	0.999939
1	3194443	0.360345	0.561962	0.999891	0.628929	0.999939
1	3280786	0.12931	0.270535	0.999891	0.996685	0.999939
1	3280787	0.12931	0.270535	0.999891	0.996685	0.999939
1	3290300	0.428448	0.225765	0.999891	0.617709	0.999939
1	3441633	0.206034	0.0898126	0.999891	0.237779	0.999939
1	3459980	0.173276	0.620252	0.999891	0.741612	0.999939
1	3548955	0.137931	0.178283	0.999891	0.521102	0.999939
1	3552886	0.364655	0.839762	0.999891	0.781265	0.999939
1	3626959	0.392241	0.450288	0.999891	0.612212	0.999939
1	3712036	0.466379	0.721423	0.999891	0.867981	0.999939
1	3713492	0.449138	0.625588	0.999891	0.921963	0.999939
1	3713527	0.449138	0.625588	0.999891	0.921963	0.999939
1	3728631	0.438793	0.800639	0.999891	0.765034	0.999939
1	3728660	0.438793	0.800639	0.999891	0.765034	0.999939
1	3728700	0.476724	0.781432	0.999891	0.574158	0.999939
1	3728741	0.476724	0.781432	0.999891	0.574158	0.999939
1	3728743	0.476724	0.781432	0.999891	0.574158	0.999939
1	3728749	0.476724	0.781432	0.999891	0.574158	0.999939
1	3728751	0.476724	0.781432	0.999891	0.574158	0.999939
1	3747109	0.422414	0.84019	0.999891	0.682041	0.999939
1	3747552	0.418966	0.941773	0.999891	0.40187	0.999939
1	3747572	0.418966	0.941773	0.999891	0.40187	0.999939
1	3747587	0.418966	0.941773	0.999891	0.40187	0.999939
1	3747601	0.418966	0.941773	0.999891	0.40187	0.999939
1	3747640	0.39569	0.958926	0.999891	0.386223	0.999939
1	3759492	0.40431	0.702949	0.999891	0.231427	0.999939
1	3759639	0.402586	0.899763	0.999891	0.192222	0.999939
1	3822901	0.248276	0.966922	0.999891	0.512575	0.999939
1	3891292	0.466379	0.372689	0.999891	0.675896	0.999939
1	3911427	0.234483	0.643302	0.999891	0.945601	0.999939
1	3911448	0.122414	0.784907	0.999891	0.717717	0.999939
1	3911449	0.122414	0.784907	0.999891	0.717717	0.999939
1	3911453	0.122414	0.784907	0.999891	0.717717	0.999939
1	3911605	0.158621	0.34122	0.999891	0.55983	0.999939
1	3911705	0.162069	0.760532	0.999891	0.617287	0.999939
1	4010670	0.446552	0.664762	0.999891	0.673795	0.999939
1	4161438	0.153448	0.88948	0.999891	0.774549	0.999939
1	4227308	0.167241	0.509316	0.999891	0.26242	0.999939
1	4227989	0.402586	0.506106	0.999891	0.334746	0.999939
1	4267517	0.166379	0.113147	0.999891	0.308561	0.999939
1	4582273	0.156034	0.407002	0.999891	0.427778	0.999939
1	4582282	0.156034	0.407002	0.999891	0.427778	0.999939
1	4582324	0.156034	0.407002	0.999891	0.427778	0.999939
1	4638908	0.228448	0.638408	0.999891	0.717291	0.999939
1	4660475	0.240517	0.560027	0.999891	0.54975	0.999939
1	4661100	0.241379	0.932062	0.999891	0.410361	0.999939
1	4661101	0.241379	0.932062	0.999891	0.410361	0.999939
1	4773895	0.352586	0.747559	0.999891	0.995269	0.999939
1	4784653	0.367241	0.444078	0.999891	0.472273	0.999939
1	4892378	0.175	0.700199	0.999891	0.524626	0.999939
1	4892379	0.163793	0.903394	0.999891	0.683682	0.999939
1	4892380	0.175	0.700199	0.999891	0.524626	0.999939
1	4892381	0.176724	0.695937	0.999891	0.511315	0.999939
1	4956232	0.458621	0.929561	0.999891	0.20637	0.999939
1	4988518	0.337069	0.523549	0.999891	0.899054	0.999939
1	5071102	0.437069	0.641003	0.999891	0.173945	0.999939
1	5077521	0.428448	0.998672	0.999891	0.294612	0.999939
1	5360680	0.156897	0.620057	0.999891	0.36247	0.999939
1	5447989	0.432759	0.689029	0.999891	0.620355	0.999939
1	5450048	0.447414	0.077257	0.999891	0.987633	0.999939
1	5481569	0.447414	0.444302	0.999891	0.84706	0.999939
1	5485685	0.383621	0.884938	0.999891	0.91537	0.999939
1	5590511	0.287069	0.550398	0.999891	0.959597	0.999939
1	5640799	0.296552	0.0557748	0.999891	0.952307	0.999939
1	5661969	0.237931	0.693742	0.999891	0.212767	0.999939
1	5689105	0.318966	0.302357	0.999891	0.414547	0.999939
1	5689113	0.318966	0.302357	0.999891	0.414547	0.999939
1	5689390	0.475862	0.697992	0.999891	0.732547	0.999939
1	5698046	0.296552	0.56204	0.999891	0.498695	0.999939
1	5724985	0.382759	0.689768	0.999891	0.618536	0.999939
1	5761637	0.282759	0.898027	0.999891	0.912375	0.999939
1	5912173	0.10431	0.351209	0.999891	0.921438	0.999939
1	5952819	0.106897	0.254487	0.999891	0.895387	0.999939
1	5952919	0.144828	0.486264	0.999891	0.393493	0.999939
1	5952920	0.144828	0.486264	0.999891	0.393493	0.999939
1	6012065	0.168103	0.82642	0.999891	0.214131	0.999939
1	6014241	0.282759	0.0386422	0.999891	0.653052	0.999939
1	6038805	0.359483	0.585541	0.999891	0.522597	0.999939
1	6038810	0.359483	0.585541	0.999891	0.522597	0.999939
1	6041460	0.281034	0.851855	0.999891	0.705068	0.999939
1	6056236	0.262931	0.0937803	0.999891	0.747243	0.999939
1	6058758	0.22069	0.229277	0.999891	0.982389	0.999939
1	6058775	0.22069	0.229277	0.999891	0.982389	0.999939
1	6058804	0.22069	0.229277	0.999891	0.982389	0.999939
1	6122057	0.112069	0.49724	0.999891	0.763484	0.999939
1	6122058	0.112069	0.49724	0.999891	0.763484	0.999939
1	6184363	0.475	0.719131	0.999891	0.492112	0.999939
1	6184384	0.475	0.719131	0.999891	0.492112	0.999939
1	6222372	0.187931	0.738983	0.999891	0.627626	0.999939
1	6222377	0.187931	0.738983	0.999891	0.627626	0.999939
1	6234946	0.187069	0.66387	0.999891	0.556546	0.999939
1	6254969	0.133621	0.490971	0.999891	0.652162	0.999939
1	6254970	0.133621	0.490971	0.999891	0.652162	0.999939
1	6257474	0.15	0.751545	0.999891	0.277752	0.999939
1	6257937	0.146552	0.627253	0.999891	0.496529	0.999939
1	6257968	0.146552	0.627253	0.999891	0.496529	0.999939
1	6323851	0.359483	0.780648	0.999891	0.832207	0.999939
1	6323884	0.359483	0.780648	0.999891	0.832207	0.999939
1	6323914	0.381034	0.264878	0.999891	0.981923	0.999939
1	6323935	0.381034	0.264878	0.999891	0.981923	0.999939
1	6329894	0.363793	0.361824	0.999891	0.665104	0.999939
1	6330541	0.348276	0.60416	0.999891	0.476286	0.999939
1	6333804	0.297414	0.321183	0.999891	0.572227	0.999939
1	6372701	0.311207	0.225764	0.999891	0.846959	0.999939
1	6458199	0.182759	0.959347	0.999891	0.466445	0.999939
1	6474915	0.366379	0.129328	0.999891	0.995765	0.999939
1	6474916	0.331034	0.319369	0.999891	0.664633	0.999939
1	6503650	0.378448	0.161928	0.999891	0.789179	0.999939
1	6623461	0.281897	0.159969	0.999891	0.166173	0.999939
1	6624840	0.27931	0.160313	0.999891	0.271633	0.999939
1	6636634	0.488793	0.85303	0.999891	0.500039	0.999939
1	6636635	0.252586	0.255893	0.999891	0.964664	0.999939
1	6650673	0.377586	0.203479	0.999891	0.578025	0.999939
1	6653785	0.260345	0.411423	0.999891	0.38173	0.999939
1	6653818	0.260345	0.411423	0.999891	0.38173	0.999939
1	6658934	0.258621	0.274232	0.999891	0.711826	0.999939
1	6702299	0.144828	0.432548	0.999891	0.862418	0.999939
1	6721522	0.20431	0.359532	0.999891	0.302619	0.999939
1	6722222	0.302586	0.729201	0.999891	0.511441	0.999939
1	6722280	0.186207	0.947247	0.999891	0.916981	0.999939
1	6766886	0.252586	0.141048	0.999891	0.306637	0.999939
1	6791767	0.258621	0.827189	0.999891	0.905835	0.999939
1	6841369	0.281034	0.164849	0.999891	0.106521	0.999939
1	6892456	0.127586	0.303312	0.999891	0.740586	0.999939
1	6892490	0.12931	0.363791	0.999891	0.692485	0.999939
1	6906005	0.296552	0.320929	0.999891	0.136456	0.999939
1	6907848	0.487931	0.299973	0.999891	0.791742	0.999939
1	6907849	0.487931	0.299973	0.999891	0.791742	0.999939
1	6907874	0.487931	0.299973	0.999891	0.791742	0.999939
1	6913250	0.190517	0.807253	0.999891	0.952412	0.999939
1	6916228	0.338793	0.32009	0.999891	0.350261	0.999939
1	6916285	0.308621	0.863915	0.999891	0.203157	0.999939
1	6956309	0.244828	0.718716	0.999891	0.266916	0.999939
1	6956311	0.244828	0.718716	0.999891	0.266916	0.999939
1	6956314	0.244828	0.718716	0.999891	0.266916	0.999939
1	6956316	0.244828	0.718716	0.999891	0.266916	0.999939
1	7005084	0.130172	0.480304	0.999891	0.193622	0.999939
1	7005122	0.130172	0.480304	0.999891	0.193622	0.999939
1	7007003	0.25	0.81414	0.999891	0.631407	0.999939
1	7015775	0.423276	0.426243	0.999891	0.570437	0.999939
1	7033026	0.105172	0.245843	0.999891	0.989729	0.999939
1	7059437	0.439655	0.895398	0.999891	0.171743	0.999939
1	7068485	0.499138	0.837301	0.999891	0.378968	0.999939
1	7103728	0.475862	0.418425	0.999891	0.220689	0.999939
1	7138836	0.105172	0.906138	0.999891	0.945233	0.999939
1	7158153	0.366379	0.538604	0.999891	0.0924714	0.999939
1	7203328	0.456034	0.146936	0.999891	0.416281	0.999939
1	7214694	0.299138	0.45218	0.999891	0.86252	0.999939
1	7236696	0.12931	0.96511	0.999891	0.493617	0.999939
1	7267133	0.381034	0.758894	0.999891	0.0907952	0.999939
1	7313447	0.418966	0.714598	0.999891	0.61685	0.999939
1	7313512	0.352586	0.553911	0.999891	0.145532	0.999939
1	7344203	0.398276	0.528282	0.999891	0.299472	0.999939
1	7344239	0.212931	0.695678	0.999891	0.668701	0.999939
1	7355037	0.222414	0.792662	0.999891	0.186185	0.999939
1	7355038	0.222414	0.792662	0.999891	0.186185	0.999939
1	7364140	0.348276	0.661568	0.999891	0.847089	0.999939
1	7397108	0.234483	0.979065	0.999891	0.630082	0.999939
1	7397111	0.234483	0.979065	0.999891	0.630082	0.999939
1	7397130	0.234483	0.979065	0.999891	0.630082	0.999939
1	7418493	0.151724	0.853191	0.999891	0.73679	0.999939
1	7426619	0.492241	0.22372	0.999891	0.497579	0.999939
1	7427268	0.181034	0.628343	0.999891	0.847677	0.999939
1	7427269	0.181034	0.628343	0.999891	0.847677	0.999939
1	7428292	0.193103	0.83188	0.999891	0.973863	0.999939
1	7428384	0.184483	0.983422	0.999891	0.778991	0.999939
1	7435936	0.247414	0.676285	0.999891	0.681688	0.999939
1	7435937	0.246552	0.672166	0.999891	0.570356	0.999939
1	7454764	0.132759	0.370777	0.999891	0.908328	0.999939
1	7465855	0.168966	0.632085	0.999891	0.989138	0.999939
1	7503544	0.186207	0.868341	0.999891	0.653275	0.999939
1	7503706	0.168103	0.524551	0.999891	0.876351	0.999939
1	7503716	0.168103	0.524551	0.999891	0.876351	0.999939
1	7503728	0.168103	0.524551	0.999891	0.876351	0.999939
1	7508731	0.244828	0.952053	0.999891	0.279627	0.999939
1	7522905	0.176724	0.89367	0.999891	0.727279	0.999939
1	7558730	0.248276	0.81286	0.999891	0.238151	0.999939
1	7558825	0.241379	0.640481	0.999891	0.136	0.999939
1	7612915	0.478448	0.701662	0.999891	0.598808	0.999939
1	7612971	0.417241	0.364358	0.999891	0.747972	0.999939
1	7612991	0.401724	0.712748	0.999891	0.624203	0.999939
1	7614623	0.283621	0.760853	0.999891	0.386572	0.999939
1	7614650	0.297414	0.34482	0.999891	0.914752	0.999939
1	7615140	0.172414	0.860698	0.999891	0.944241	0.999939
1	7615704	0.181034	0.499785	0.999891	0.749135	0.999939
1	7635241	0.177586	0.723211	0.999891	0.260011	0.999939
1	7641108	0.477586	0.587661	0.999891	0.864595	0.999939
1	7655152	0.271552	0.891452	0.999891	0.522478	0.999939
1	7655187	0.274138	0.433903	0.999891	0.708445	0.999939
1	7693816	0.168966	0.879077	0.999891	0.774682	0.999939
1	7693841	0.155172	0.953844	0.999891	0.603765	0.999939
1	7759770	0.168966	0.311917	0.999891	0.894179	0.999939
1	7807894	0.10431	0.124767	0.999891	0.132411	0.999939
1	7827580	0.168103	0.980494	0.999891	0.380475	0.999939
1	7827605	0.168103	0.980494	0.999891	0.380475	0.999939
1	7851700	0.165517	0.840326	0.999891	0.513865	0.999939
1	7851733	0.162069	0.78758	0.999891	0.493664	0.999939
1	7857321	0.158621	0.863421	0.999891	0.7122	0.999939
1	7867147	0.180172	0.677926	0.999891	0.874196	0.999939
1	7926199	0.176724	0.281015	0.999891	0.51609	0.999939
1	8000153	0.237069	0.634375	0.999891	0.702292	0.999939
1	8000199	0.212069	0.869803	0.999891	0.728889	0.999939
1	8000396	0.173276	0.962948	0.999891	0.565077	0.999939
1	8042062	0.158621	0.997026	0.999891	0.650125	0.999939
1	8059844	0.378448	0.286898	0.999891	0.820393	0.999939
1	8107919	0.381897	0.470303	0.999891	0.783049	0.999939
1	8124558	0.278448	0.878206	0.999891	0.382051	0.999939
1	8124573	0.40431	0.793398	0.999891	0.632867	0.999939
1	8124578	0.162069	0.307785	0.999891	0.845823	0.999939
1	8133322	0.290517	0.34735	0.999891	0.762167	0.999939
1	8147568	0.381034	0.791287	0.999891	0.826616	0.999939
1	8147595	0.29569	0.904147	0.999891	0.847979	0.999939
1	8147602	0.265517	0.835578	0.999891	0.518027	0.999939
1	8169077	0.419828	0.958208	0.999891	0.653529	0.999939
1	8194552	0.314655	0.177	0.999891	0.329255	0.999939
1	8194636	0.110345	0.48339	0.999891	0.309781	0.999939
1	8196651	0.256034	0.715852	0.999891	0.651892	0.999939
1	8196652	0.256034	0.715852	0.999891	0.651892	0.999939
1	8297291	0.337931	0.590777	0.999891	0.450243	0.999939
1	8328193	0.182759	0.765078	0.999891	0.548337	0.999939
1	8375553	0.364655	0.976588	0.999891	0.404014	0.999939
1	8429030	0.456034	0.997807	0.999891	0.320287	0.999939
1	8429081	0.32931	0.704818	0.999891	0.45712	0.999939
1	8429152	0.35	0.465573	0.999891	0.921346	0.999939
1	8431561	0.268103	0.405535	0.999891	0.166226	0.999939
1	8445175	0.287931	0.728307	0.999891	0.869216	0.999939
1	8573562	0.160345	0.820821	0.999891	0.584867	0.999939
1	8607458	0.143103	0.646009	0.999891	0.903903	0.999939
1	8609586	0.491379	0.974572	0.999891	0.372558	0.999939
1	8664274	0.20431	0.986482	0.999891	0.939498	0.999939
1	8664326	0.228448	0.706144	0.999891	0.593583	0.999939
1	8795690	0.45	0.635142	0.999891	0.644518	0.999939
1	8795693	0.468966	0.569036	0.999891	0.747153	0.999939
1	8811608	0.442241	0.786879	0.999891	0.97334	0.999939
1	8854927	0.243103	0.670594	0.999891	0.911964	0.999939
1	8857718	0.149138	0.552255	0.999891	0.612102	0.999939
1	8860136	0.408621	0.56294	0.999891	0.708211	0.999939
1	8860140	0.408621	0.56294	0.999891	0.708211	0.999939
1	8860141	0.408621	0.56294	0.999891	0.708211	0.999939
1	8860144	0.408621	0.56294	0.999891	0.708211	0.999939
1	8869531	0.153448	0.460288	0.999891	0.563528	0.999939
1	8961366	0.22931	0.979232	0.999891	0.927535	0.999939
1	9010607	0.141379	0.201491	0.999891	0.867844	0.999939
1	9028138	0.118966	0.116344	0.999891	0.733109	0.999939
1	9110640	0.343966	0.661037	0.999891	0.87994	0.999939
1	9113114	0.246552	0.629872	0.999891	0.98226	0.999939
1	9116911	0.250862	0.800217	0.999891	0.99985	0.999939
1	9128055	0.289655	0.726066	0.999891	0.623646	0.999939
1	9153232	0.17069	0.765865	0.999891	0.955392	0.999939
1	9154477	0.231034	0.127732	0.999891	0.85169	0.999939
1	9308228	0.285345	0.925692	0.999891	0.408741	0.999939
1	9350645	0.326724	0.790414	0.999891	0.341774	0.999939
1	9355555	0.316379	0.0456072	0.999891	0.381678	0.999939
1	9391773	0.137931	0.658438	0.999891	0.371963	0.999939
1	9405148	0.137931	0.287365	0.999891	0.721804	0.999939
1	9457147	0.102586	0.00921172	0.841589	0.0277539	0.999939
1	9553160	0.466379	0.923999	0.999891	0.391231	0.999939
1	9612320	0.169828	0.451343	0.999891	0.872459	0.999939
1	9712656	0.363793	0.0767356	0.999891	0.0378041	0.999939
1	9723020	0.118966	0.560434	0.999891	0.273766	0.999939
1	9723023	0.118966	0.560434	0.999891	0.273766	0.999939
1	9723040	0.118966	0.560434	0.999891	0.273766	0.999939
1	9723041	0.118966	0.560434	0.999891	0.273766	0.999939
1	9839039	0.298276	0.765817	0.999891	0.755813	0.999939
1	9841759	0.271552	0.50448	0.999891	0.34475	0.999939
1	9841923	0.257759	0.109556	0.999891	0.974806	0.999939
1	9841929	0.257759	0.109556	0.999891	0.974806	0.999939
1	9841959	0.257759	0.109556	0.999891	0.974806	0.999939
1	9843439	0.269828	0.682071	0.999891	0.338103	0.999939
1	9843443	0.269828	0.682071	0.999891	0.338103	0.999939
1	9843463	0.269828	0.682071	0.999891	0.338103	0.999939
1	9845201	0.269828	0.702676	0.999891	0.892985	0.999939
1	9858456	0.15431	0.182696	0.999891	0.855713	0.999939
1	9858471	0.15431	0.182696	0.999891	0.855713	0.999939
1	9858569	0.180172	0.374615	0.999891	0.985631	0.999939
1	9858582	0.180172	0.374615	0.999891	0.985631	0.999939
1	9858585	0.180172	0.374615	0.999891	0.985631	0.999939
1	9864955	0.206034	0.551215	0.999891	0.549838	0.999939
1	9919857	0.113793	0.800295	0.999891	0.215775	0.999939
1	9984688	0.180172	0.959292	0.999891	0.665558	0.999939
1	10103765	0.465517	0.833387	0.999891	0.47929	0.999939
1	10205000	0.218966	0.117788	0.999891	0.327888	0.999939
1	10205037	0.218966	0.117788	0.999891	0.327888	0.999939
1	10311397	0.164655	0.0149348	0.943134	0.756823	0.999939
1	10311399	0.200862	0.0586902	0.999891	0.808381	0.999939
1	10311400	0.292241	0.0663753	0.999891	0.891053	0.999939
1	10311401	0.247414	0.170817	0.999891	0.525203	0.999939
1	10311403	0.264655	0.132017	0.999891	0.694775	0.999939
1	10347565	0.231034	0.417478	0.999891	0.467698	0.999939
1	10400221	0.107759	0.484355	0.999891	0.0885446	0.999939
1	10428035	0.144828	0.446348	0.999891	0.804061	0.999939
1	10485951	0.263793	0.256875	0.999891	0.507505	0.999939
1	10510327	0.442241	0.0940996	0.999891	0.661906	0.999939
1	10583089	0.126724	0.00759773	0.841589	0.321812	0.999939
1	10583091	0.126724	0.00759773	0.841589	0.321812	0.999939
1	10583092	0.126724	0.00759773	0.841589	0.321812	0.999939
1	10583093	0.126724	0.00759773	0.841589	0.321812	0.999939
1	10583094	0.126724	0.00759773	0.841589	0.321812	0.999939
1	10585374	0.248276	0.600713	0.999891	0.60456	0.999939
1	10606237	0.231897	0.676082	0.999891	0.569094	0.999939
1	10625001	0.178448	0.212288	0.999891	0.7923	0.999939
1	10654881	0.212069	0.695313	0.999891	0.866852	0.999939
1	10657129	0.200862	0.582856	0.999891	0.339068	0.999939
1	10693463	0.196552	0.724842	0.999891	0.150194	0.999939
1	10695437	0.268103	0.197903	0.999891	0.289509	0.999939
1	10696103	0.399138	0.889397	0.999891	0.840392	0.999939
1	10696105	0.399138	0.889397	0.999891	0.840392	0.999939
1	10699094	0.365517	0.810797	0.999891	0.688945	0.999939
1	10699535	0.42069	0.819913	0.999891	0.53355	0.999939
1	10708090	0.275	0.898211	0.999891	0.95864	0.999939
1	10716995	0.111207	0.0114166	0.88738	0.663574	0.999939
1	10719449	0.274138	0.580977	0.999891	0.555731	0.999939
1	10726297	0.259483	0.956643	0.999891	0.175817	0.999939
1	10726336	0.211207	0.770931	0.999891	0.228962	0.999939
1	10736468	0.206034	0.312074	0.999891	0.879391	0.999939
1	10813941	0.172414	0.579897	0.999891	0.907075	0.999939
1	10823432	0.198276	0.100082	0.999891	0.307903	0.999939
1	10823434	0.315517	0.57251	0.999891	0.910972	0.999939
1	10850106	0.258621	0.834855	0.999891	0.896632	0.999939
1	10856331	0.116379	0.978217	0.999891	0.721256	0.999939
1	10877370	0.20431	0.348502	0.999891	0.700604	0.999939
1	10877373	0.332759	0.166688	0.999891	0.600042	0.999939
1	10902804	0.422414	0.504319	0.999891	0.0520798	0.999939
1	10938252	0.100862	0.379817	0.999891	0.849018	0.999939
1	10990834	0.127586	0.13036	0.999891	0.311699	0.999939
1	11032380	0.256897	0.0927258	0.999891	0.97773	0.999939
1	11102618	0.32931	0.12533	0.999891	0.0049408	0.775635
1	11139085	0.259483	0.752481	0.999891	0.312264	0.999939
1	11195483	0.174138	0.253925	0.999891	0.961682	0.999939
1	11202934	0.471552	0.767129	0.999891	0.955552	0.999939
1	11221991	0.461207	0.880389	0.999891	0.571026	0.999939
1	11224077	0.224138	0.982727	0.999891	0.247699	0.999939
1	11224096	0.224138	0.982727	0.999891	0.247699	0.999939
1	11227996	0.251724	0.954209	0.999891	0.0212742	0.999939
1	11228018	0.251724	0.954209	0.999891	0.0212742	0.999939
1	11228020	0.251724	0.954209	0.999891	0.0212742	0.999939
1	11228024	0.251724	0.954209	0.999891	0.0212742	0.999939
1	11228025	0.251724	0.954209	0.999891	0.0212742	0.999939
1	11292279	0.3	0.868357	0.999891	0.469972	0.999939
1	11320102	0.311207	0.903649	0.999891	0.249961	0.999939
1	11359369	0.419828	0.84611	0.999891	0.386107	0.999939
1	11359448	0.418966	0.358731	0.999891	0.769619	0.999939
1	11402319	0.236207	0.467396	0.999891	0.383641	0.999939
1	11413733	0.10431	0.0486915	0.999891	0.824525	0.999939
1	11413816	0.103448	0.223939	0.999891	0.858803	0.999939
1	11443155	0.140517	0.30312	0.999891	0.537044	0.999939
1	11443167	0.126724	0.486405	0.999891	0.51055	0.999939
1	11443197	0.268103	0.680952	0.999891	0.323825	0.999939
1	11443241	0.144828	0.456429	0.999891	0.449229	0.999939
1	11443261	0.123276	0.741227	0.999891	0.909346	0.999939
1	11516775	0.213793	0.17114	0.999891	0.634968	0.999939
1	11516776	0.213793	0.17114	0.999891	0.634968	0.999939
1	11516781	0.213793	0.17114	0.999891	0.634968	0.999939
1	11551139	0.489655	0.0938868	0.999891	0.597649	0.999939
1	11551161	0.489655	0.0938868	0.999891	0.597649	0.999939
1	11555845	0.461207	0.0836957	0.999891	0.967486	0.999939
1	11574253	0.400862	0.779005	0.999891	0.700689	0.999939
1	11659994	0.339655	0.187382	0.999891	0.97328	0.999939
1	11665071	0.143103	0.180086	0.999891	0.270584	0.999939
1	11665077	0.146552	0.214214	0.999891	0.393826	0.999939
1	11698226	0.355172	0.457966	0.999891	0.834411	0.999939
1	11698227	0.356897	0.45986	0.999891	0.920253	0.999939
1	11732328	0.278448	0.674426	0.999891	0.135372	0.999939
1	11732330	0.276724	0.598095	0.999891	0.160207	0.999939
1	11732357	0.276724	0.598095	0.999891	0.160207	0.999939
1	11745411	0.193103	0.762374	0.999891	0.674137	0.999939
1	11778711	0.267241	0.273681	0.999891	0.196856	0.999939
1	11930010	0.40431	0.440813	0.999891	0.901281	0.999939
1	11973203	0.203448	0.274927	0.999891	0.75686	0.999939
1	11981817	0.366379	0.317179	0.999891	0.861185	0.999939
1	11981832	0.366379	0.317179	0.999891	0.861185	0.999939
1	11985806	0.137069	0.41351	0.999891	0.684463	0.999939
1	11990727	0.208621	0.16823	0.999891	0.669029	0.999939
1	12046714	0.34569	0.0969216	0.999891	0.972994	0.999939
1	12051102	0.152586	0.474946	0.999891	0.504664	0.999939
1	12068934	0.126724	0.922652	0.999891	0.670155	0.999939
1	12068968	0.125862	0.961685	0.999891	0.711093	0.999939
1	12068985	0.365517	0.652744	0.999891	0.151574	0.999939
1	12069054	0.109483	0.754273	0.999891	0.681829	0.999939
1	12070161	0.431897	0.486565	0.999891	0.763359	0.999939
1	12070162	0.251724	0.378525	0.999891	0.657798	0.999939
1	12080775	0.363793	0.86021	0.999891	0.79176	0.999939
1	12080794	0.363793	0.86021	0.999891	0.79176	0.999939
1	12083322	0.112931	0.657739	0.999891	0.717645	0.999939
1	12083367	0.365517	0.983362	0.999891	0.725106	0.999939
1	12083378	0.365517	0.983362	0.999891	0.725106	0.999939
1	12115592	0.324138	0.917742	0.999891	0.273031	0.999939
1	12115605	0.324138	0.917742	0.999891	0.273031	0.999939
1	12143378	0.417241	0.532535	0.999891	0.708433	0.999939
1	12143380	0.427586	0.578046	0.999891	0.774238	0.999939
1	12211022	0.217241	0.196845	0.999891	0.269067	0.999939
1	12282014	0.221552	0.520519	0.999891	0.410901	0.999939
1	12316655	0.398276	0.284028	0.999891	0.438092	0.999939
1	12371987	0.308621	0.942048	0.999891	0.231084	0.999939
1	12441814	0.383621	0.721913	0.999891	0.81988	0.999939
1	12594241	0.106034	0.0866056	0.999891	0.511837	0.999939
1	12596725	0.147414	0.47718	0.999891	0.836843	0.999939
1	12606946	0.187931	0.517242	0.999891	0.861091	0.999939
1	12606962	0.187931	0.517242	0.999891	0.861091	0.999939
1	12649454	0.125862	0.911115	0.999891	0.495491	0.999939
1	12649457	0.125862	0.911115	0.999891	0.495491	0.999939
1	12684400	0.342241	0.684988	0.999891	0.245134	0.999939
1	12684404	0.342241	0.684988	0.999891	0.245134	0.999939
1	12684492	0.331034	0.667082	0.999891	0.42737	0.999939
1	12684495	0.332759	0.570907	0.999891	0.405091	0.999939
1	12696418	0.437931	0.425083	0.999891	0.775301	0.999939
1	12720645	0.141379	0.980312	0.999891	0.0772318	0.999939
1	12725518	0.442241	0.813003	0.999891	0.662821	0.999939
1	12725612	0.427586	0.429759	0.999891	0.696976	0.999939
1	12728574	0.449138	0.866517	0.999891	0.557288	0.999939
1	12756098	0.408621	0.848758	0.999891	0.667372	0.999939
1	12845664	0.235345	0.296397	0.999891	0.945366	0.999939
1	12881127	0.353448	0.136125	0.999891	0.710193	0.999939
1	12932527	0.218103	0.545785	0.999891	0.0627723	0.999939
1	12932552	0.35431	0.995656	0.999891	0.144314	0.999939
1	12936919	0.239655	0.59877	0.999891	0.367135	0.999939
1	12936922	0.239655	0.59877	0.999891	0.367135	0.999939
1	12939058	0.147414	0.765569	0.999891	0.366647	0.999939
1	12939088	0.148276	0.765872	0.999891	0.345813	0.999939
1	12939155	0.275862	0.222296	0.999891	0.277047	0.999939
1	12939201	0.280172	0.0401054	0.999891	0.681975	0.999939
1	12939263	0.289655	0.342425	0.999891	0.34974	0.999939
1	12939301	0.334483	0.937064	0.999891	0.383683	0.999939
1	12986230	0.118103	0.436587	0.999891	0.601745	0.999939
1	13017031	0.228448	0.488503	0.999891	0.261126	0.999939
1	13123672	0.212069	0.9856	0.999891	0.909258	0.999939
1	13247494	0.165517	0.287287	0.999891	0.244126	0.999939
1	13247501	0.165517	0.287287	0.999891	0.244126	0.999939
1	13350375	0.125862	0.192159	0.999891	0.840676	0.999939
1	13350376	0.125862	0.192159	0.999891	0.840676	0.999939
1	13351953	0.478448	0.318916	0.999891	0.259224	0.999939
1	13351955	0.114655	0.0674682	0.999891	0.476976	0.999939
1	13368473	0.337931	0.0156847	0.97052	0.446076	0.999939
1	13384966	0.227586	0.205859	0.999891	0.0780089	0.999939
1	13391613	0.352586	0.805967	0.999891	0.762778	0.999939
1	13422856	0.365517	0.535237	0.999891	0.748764	0.999939
1	13434424	0.165517	0.47105	0.999891	0.507184	0.999939
1	13434888	0.164655	0.426533	0.999891	0.867697	0.999939
1	13443924	0.146552	0.294306	0.999891	0.974286	0.999939
1	13443954	0.146552	0.468816	0.999891	0.79993	0.999939
1	13484921	0.369828	0.814708	0.999891	0.243724	0.999939
1	13497950	0.285345	0.401729	0.999891	0.514227	0.999939
1	13733530	0.478448	0.443746	0.999891	0.539926	0.999939
1	13795627	0.418966	0.654776	0.999891	0.225174	0.999939
1	13826900	0.108621	0.89768	0.999891	0.0732156	0.999939
1	13913354	0.212931	0.430658	0.999891	0.0750605	0.999939
1	13913355	0.215517	0.444172	0.999891	0.0702709	0.999939
1	13925769	0.212931	0.224148	0.999891	0.78916	0.999939
1	13926044	0.176724	0.288397	0.999891	0.520206	0.999939
1	13938205	0.177586	0.17218	0.999891	0.182014	0.999939
1	13938578	0.180172	0.127268	0.999891	0.301552	0.999939
1	13940524	0.3	0.94674	0.999891	0.328345	0.999939
1	13941048	0.176724	0.249272	0.999891	0.208858	0.999939
1	13947341	0.211207	0.298996	0.999891	0.284196	0.999939
1	13947385	0.212931	0.288433	0.999891	0.316137	0.999939
1	13995210	0.216379	0.200729	0.999891	0.749284	0.999939
1	14172790	0.487931	0.693334	0.999891	0.912813	0.999939
1	14238133	0.206897	0.430389	0.999891	0.634859	0.999939
1	14277276	0.327586	0.223975	0.999891	0.277301	0.999939
1	14309603	0.174138	0.785792	0.999891	0.797919	0.999939
1	14322183	0.483621	0.167483	0.999891	0.438126	0.999939
1	14322184	0.17931	0.863901	0.999891	0.384547	0.999939
1	14361157	0.263793	0.466441	0.999891	0.0851602	0.999939
1	14361219	0.25431	0.817557	0.999891	0.0173003	0.999939
1	14363762	0.262069	0.645782	0.999891	0.0327884	0.999939
1	14390242	0.27069	0.856277	0.999891	0.222851	0.999939
1	14449151	0.186207	0.698544	0.999891	0.0910745	0.999939
1	14526244	0.409483	0.501622	0.999891	0.22558	0.999939
1	14558228	0.413793	0.508387	0.999891	0.160983	0.999939
1	14558268	0.406897	0.549806	0.999891	0.129685	0.999939
1	14558269	0.407759	0.485734	0.999891	0.121261	0.999939
1	14565427	0.249138	0.740277	0.999891	0.0187212	0.999939
1	14621026	0.425	0.853678	0.999891	0.881006	0.999939
1	14747257	0.207759	0.95136	0.999891	0.400201	0.999939
1	14790918	0.348276	0.0528995	0.999891	0.00112075	0.446137
1	14799357	0.282759	0.4263	0.999891	0.0159561	0.999939
1	14799359	0.243966	0.751084	0.999891	0.197875	0.999939
1	14808336	0.268103	0.69286	0.999891	0.904713	0.999939
1	14808341	0.375862	0.725582	0.999891	0.871934	0.999939
1	14808390	0.301724	0.996868	0.999891	0.767546	0.999939
1	14808403	0.301724	0.996868	0.999891	0.767546	0.999939
1	14808418	0.301724	0.996868	0.999891	0.767546	0.999939
1	14866784	0.312069	0.0213799	0.97313	0.827	0.999939
1	14868648	0.272414	0.166684	0.999891	0.523232	0.999939
1	14868688	0.272414	0.166684	0.999891	0.523232	0.999939
1	14880951	0.290517	0.783568	0.999891	0.470128	0.999939
1	14881131	0.246552	0.408505	0.999891	0.127264	0.999939
1	14885202	0.310345	0.755416	0.999891	0.783913	0.999939
1	14885243	0.310345	0.755416	0.999891	0.783913	0.999939
1	15015481	0.449138	0.266712	0.999891	0.312275	0.999939
1	15015511	0.449138	0.266712	0.999891	0.312275	0.999939
1	15017028	0.431897	0.510692	0.999891	0.828323	0.999939
1	15018274	0.125	0.281236	0.999891	0.595711	0.999939
1	15018275	0.125	0.281236	0.999891	0.595711	0.999939
1	15018276	0.125	0.281236	0.999891	0.595711	0.999939
1	15018290	0.125862	0.284764	0.999891	0.614222	0.999939
1	15043878	0.324138	0.117194	0.999891	0.0133396	0.999939
1	15051120	0.234483	0.637143	0.999891	0.536195	0.999939
1	15132514	0.217241	0.339392	0.999891	0.413263	0.999939
1	15132527	0.292241	0.647695	0.999891	0.605366	0.999939
1	15183985	0.402586	0.845127	0.999891	0.602536	0.999939
1	15197951	0.222414	0.106793	0.999891	0.691742	0.999939
1	15197961	0.12069	0.183757	0.999891	0.199547	0.999939
1	15219315	0.378448	0.809177	0.999891	0.891169	0.999939
1	15258545	0.228448	0.240073	0.999891	0.119592	0.999939
1	15258552	0.298276	0.688533	0.999891	0.650016	0.999939
1	15258562	0.110345	0.428477	0.999891	0.128334	0.999939
1	15261982	0.47069	0.163323	0.999891	0.469389	0.999939
1	15280024	0.146552	0.282154	0.999891	0.961603	0.999939
1	15338462	0.263793	0.0982834	0.999891	0.422305	0.999939
1	15376106	0.417241	0.394094	0.999891	0.128476	0.999939
1	15428273	0.134483	0.0514167	0.999891	0.284533	0.999939
1	15429412	0.116379	0.515907	0.999891	0.528855	0.999939
1	15441313	0.248276	0.213746	0.999891	0.141291	0.999939
1	15468162	0.223276	0.558575	0.999891	0.56456	0.999939
1	15567774	0.119828	0.144758	0.999891	0.94488	0.999939
1	15573617	0.137931	0.501371	0.999891	0.90806	0.999939
1	15622825	0.103448	0.810356	0.999891	0.021839	0.999939
1	15712189	0.361207	0.88572	0.999891	0.522539	0.999939
1	15712193	0.361207	0.88572	0.999891	0.522539	0.999939
1	15712222	0.361207	0.88572	0.999891	0.522539	0.999939
1	15712245	0.328448	0.779678	0.999891	0.444146	0.999939
1	15712255	0.328448	0.779678	0.999891	0.444146	0.999939
1	15712300	0.328448	0.779678	0.999891	0.444146	0.999939
1	15740199	0.177586	0.465885	0.999891	0.00762224	0.918459
1	15880655	0.303448	0.190138	0.999891	0.70077	0.999939
1	15880656	0.303448	0.190138	0.999891	0.70077	0.999939
1	15880657	0.303448	0.190138	0.999891	0.70077	0.999939
1	15899968	0.318103	0.0500217	0.999891	0.397596	0.999939
1	15938845	0.157759	0.915689	0.999891	0.131637	0.999939
1	16201732	0.149138	0.165253	0.999891	0.868785	0.999939
1	16201754	0.15	0.229092	0.999891	0.956954	0.999939
1	16434673	0.317241	0.910063	0.999891	0.316925	0.999939
1	16434679	0.315517	0.918928	0.999891	0.300432	0.999939
1	16437804	0.306034	0.631807	0.999891	0.425501	0.999939
1	16437833	0.306034	0.631807	0.999891	0.425501	0.999939
1	16441478	0.32069	0.827377	0.999891	0.326885	0.999939
1	16443656	0.347414	0.989889	0.999891	0.323737	0.999939
1	16443684	0.347414	0.989889	0.999891	0.323737	0.999939
1	16443697	0.347414	0.989889	0.999891	0.323737	0.999939
1	16443753	0.318103	0.788322	0.999891	0.329901	0.999939
1	16451266	0.293103	0.301892	0.999891	0.0951161	0.999939
1	16478395	0.198276	0.0125907	0.908772	0.0181264	0.999939
1	16478396	0.198276	0.0125907	0.908772	0.0181264	0.999939
1	16478398	0.198276	0.0125907	0.908772	0.0181264	0.999939
1	16479137	0.258621	0.768799	0.999891	0.193916	0.999939
1	16479189	0.192241	0.0124156	0.908772	0.198841	0.999939
1	16479195	0.192241	0.0124156	0.908772	0.198841	0.999939
1	16532802	0.47931	0.827232	0.999891	0.340736	0.999939
1	16532816	0.337069	0.724325	0.999891	0.338205	0.999939
1	16532851	0.181034	0.366201	0.999891	0.874529	0.999939
1	16562691	0.181034	0.863074	0.999891	0.759893	0.999939
1	16577956	0.373276	0.244668	0.999891	0.394104	0.999939
1	16577961	0.373276	0.244668	0.999891	0.394104	0.999939
1	16577963	0.177586	0.762998	0.999891	0.648922	0.999939
1	16577980	0.373276	0.244668	0.999891	0.394104	0.999939
1	16627165	0.466379	0.540225	0.999891	0.879546	0.999939
1	16634126	0.12069	0.000496129	0.368657	0.0012455	0.455157
1	16634127	0.12069	0.000496129	0.368657	0.0012455	0.455157
1	16681270	0.341379	0.0932385	0.999891	0.769846	0.999939
1	16681272	0.341379	0.0932385	0.999891	0.769846	0.999939
1	16685180	0.288793	0.0232965	0.985436	0.620813	0.999939
1	16685280	0.164655	0.423013	0.999891	0.0855254	0.999939
1	16685882	0.226724	0.0100014	0.857505	0.850802	0.999939
1	16732511	0.176724	0.0600915	0.999891	0.021618	0.999939
1	16770119	0.172414	0.588314	0.999891	0.120118	0.999939
1	16771671	0.191379	0.452644	0.999891	0.776942	0.999939
1	16778178	0.384483	0.679265	0.999891	0.789981	0.999939
1	16783448	0.181034	0.296721	0.999891	0.166746	0.999939
1	16800061	0.45431	0.76845	0.999891	0.234488	0.999939
1	16859979	0.438793	0.763717	0.999891	0.829866	0.999939
1	16860048	0.434483	0.446956	0.999891	0.489231	0.999939
1	16893275	0.173276	0.732744	0.999891	0.0273561	0.999939
1	16893318	0.153448	0.363438	0.999891	0.00536549	0.787466
1	16926748	0.177586	0.0957055	0.999891	0.132111	0.999939
1	16998813	0.193103	0.59673	0.999891	0.00151077	0.481115
1	17050668	0.394828	0.718307	0.999891	0.941689	0.999939
1	17050691	0.119828	0.559068	0.999891	0.229031	0.999939
1	17051627	0.308621	0.139248	0.999891	0.00314925	0.638047
1	17051670	0.115517	0.35655	0.999891	0.23256	0.999939
1	17089950	0.192241	0.00549622	0.789031	0.428281	0.999939
1	17089976	0.191379	0.00344173	0.710398	0.445111	0.999939
1	17089986	0.191379	0.00344173	0.710398	0.445111	0.999939
1	17115949	0.202586	0.0745642	0.999891	0.841973	0.999939
1	17115954	0.183621	0.0214105	0.97313	0.905865	0.999939
1	17117713	0.134483	0.743245	0.999891	0.488871	0.999939
1	17133528	0.137069	0.755329	0.999891	0.0301083	0.999939
1	17133648	0.117241	0.745343	0.999891	0.0253526	0.999939
1	17160559	0.409483	0.26534	0.999891	0.299779	0.999939
1	17168312	0.353448	0.428394	0.999891	0.142695	0.999939
1	17197787	0.422414	0.855775	0.999891	0.979461	0.999939
1	17273455	0.459483	0.712957	0.999891	0.412895	0.999939
1	17273467	0.458621	0.682065	0.999891	0.374061	0.999939
1	17273493	0.352586	0.965046	0.999891	0.632536	0.999939
1	17338892	0.138793	0.951771	0.999891	0.491562	0.999939
1	17338917	0.249138	0.651911	0.999891	0.619849	0.999939
1	17338946	0.138793	0.951771	0.999891	0.491562	0.999939
1	17394511	0.225	0.43564	0.999891	0.813908	0.999939
1	17539574	0.387069	0.109417	0.999891	0.179018	0.999939
1	17557805	0.332759	0.384704	0.999891	0.694987	0.999939
1	17563594	0.201724	0.225317	0.999891	0.512444	0.999939
1	17564045	0.369828	0.742443	0.999891	0.761945	0.999939
1	17564051	0.165517	0.826137	0.999891	0.858469	0.999939
1	17578142	0.459483	0.971519	0.999891	0.0605251	0.999939
1	17629168	0.475	0.304918	0.999891	0.0652123	0.999939
1	17716369	0.280172	0.93179	0.999891	0.468787	0.999939
1	17751935	0.194828	0.684824	0.999891	0.573205	0.999939
1	17751951	0.138793	0.556092	0.999891	0.52289	0.999939
1	17762594	0.331897	0.444798	0.999891	0.54903	0.999939
1	17808986	0.25	0.604954	0.999891	0.655035	0.999939
1	17809000	0.25	0.604954	0.999891	0.655035	0.999939
1	17901479	0.343966	0.758253	0.999891	0.217061	0.999939
1	17929293	0.111207	0.336498	0.999891	0.247482	0.999939
1	17929336	0.473276	0.850733	0.999891	0.555521	0.999939
1	17982452	0.411207	0.484599	0.999891	0.82677	0.999939
1	17982454	0.411207	0.484599	0.999891	0.82677	0.999939
1	17982493	0.412931	0.526071	0.999891	0.911182	0.999939
1	18055902	0.102586	0.215304	0.999891	0.577096	0.999939
1	18060152	0.282759	0.32819	0.999891	0.360773	0.999939
1	18125958	0.110345	0.909019	0.999891	0.82056	0.999939
1	18193818	0.312931	0.951804	0.999891	0.365262	0.999939
1	18232370	0.191379	0.422359	0.999891	0.918782	0.999939
1	18238026	0.212069	0.399181	0.999891	0.487815	0.999939
1	18254782	0.112931	0.838	0.999891	0.618477	0.999939
1	18254786	0.27069	0.598627	0.999891	0.309474	0.999939
1	18303872	0.143966	0.627396	0.999891	0.828235	0.999939
1	18303910	0.121552	0.664706	0.999891	0.528028	0.999939
1	18310847	0.402586	0.557167	0.999891	0.703307	0.999939
1	18316916	0.238793	0.809447	0.999891	0.397836	0.999939
1	18334146	0.12069	0.286358	0.999891	0.122024	0.999939
1	18334170	0.12069	0.286358	0.999891	0.122024	0.999939
1	18334179	0.223276	0.807312	0.999891	0.650971	0.999939
1	18334190	0.12069	0.286358	0.999891	0.122024	0.999939
1	18361390	0.160345	0.342436	0.999891	0.327264	0.999939
1	18389118	0.30431	0.49642	0.999891	0.834017	0.999939
1	18389119	0.30431	0.49642	0.999891	0.834017	0.999939
1	18466950	0.357759	0.805714	0.999891	0.671004	0.999939
1	18466952	0.230172	0.571986	0.999891	0.502575	0.999939
1	18480469	0.183621	0.982516	0.999891	0.293451	0.999939
1	18608149	0.110345	0.337371	0.999891	0.298386	0.999939
1	18665635	0.29569	0.891538	0.999891	0.0723833	0.999939
1	18770075	0.268103	0.975501	0.999891	0.086548	0.999939
1	18770076	0.268103	0.975501	0.999891	0.086548	0.999939
1	18779168	0.206034	0.715342	0.999891	0.0861484	0.999939
1	18779212	0.206034	0.715342	0.999891	0.0861484	0.999939
1	18779232	0.205172	0.904252	0.999891	0.106954	0.999939
1	18888627	0.125862	0.289975	0.999891	0.243348	0.999939
1	18894803	0.364655	0.729023	0.999891	0.801796	0.999939
1	18957771	0.138793	0.444284	0.999891	0.577048	0.999939
1	18957773	0.138793	0.444284	0.999891	0.577048	0.999939
1	18981465	0.233621	0.851072	0.999891	0.854227	0.999939
1	18987914	0.227586	0.66447	0.999891	0.35833	0.999939
1	18994691	0.290517	0.998555	0.999891	0.815503	0.999939
1	19036667	0.148276	0.830445	0.999891	0.813387	0.999939
1	19036673	0.148276	0.830445	0.999891	0.813387	0.999939
1	19059308	0.331897	0.583212	0.999891	0.705991	0.999939
1	19077866	0.339655	0.380363	0.999891	0.605238	0.999939
1	19097495	0.250862	0.621943	0.999891	0.10288	0.999939
1	19097518	0.250862	0.621943	0.999891	0.10288	0.999939
1	19097534	0.250862	0.621943	0.999891	0.10288	0.999939
1	19097539	0.250862	0.621943	0.999891	0.10288	0.999939
1	19108703	0.340517	0.985873	0.999891	0.48305	0.999939
1	19115788	0.133621	0.379592	0.999891	0.218753	0.999939
1	19146445	0.437931	0.74549	0.999891	0.853977	0.999939
1	19163465	0.165517	0.763199	0.999891	0.328861	0.999939
1	19245534	0.373276	0.576564	0.999891	0.378503	0.999939
1	19296587	0.180172	0.467268	0.999891	0.433701	0.999939
1	19297664	0.192241	0.60068	0.999891	0.280409	0.999939
1	19297677	0.381034	0.763049	0.999891	0.452541	0.999939
1	19352670	0.15	0.873973	0.999891	0.928658	0.999939
1	19356943	0.130172	0.22195	0.999891	0.00613366	0.838844
1	19357866	0.287069	0.125782	0.999891	0.731859	0.999939
1	19357891	0.287069	0.125782	0.999891	0.731859	0.999939
1	19357895	0.287069	0.125782	0.999891	0.731859	0.999939
1	19420137	0.178448	0.926986	0.999891	0.34957	0.999939
1	19453000	0.249138	0.846825	0.999891	0.813287	0.999939
1	19481431	0.356034	0.564989	0.999891	0.22216	0.999939
1	19481437	0.356034	0.564989	0.999891	0.22216	0.999939
1	19501127	0.438793	0.875306	0.999891	0.249618	0.999939
1	19549628	0.317241	0.275348	0.999891	0.565232	0.999939
1	19549643	0.317241	0.275348	0.999891	0.565232	0.999939
1	19552080	0.276724	0.228124	0.999891	0.89271	0.999939
1	19552090	0.276724	0.228124	0.999891	0.89271	0.999939
1	19585808	0.218966	0.669294	0.999891	0.322764	0.999939
1	19646373	0.126724	0.205914	0.999891	0.690372	0.999939
1	19676132	0.414655	0.642887	0.999891	0.0408448	0.999939
1	19696119	0.144828	0.734992	0.999891	0.135867	0.999939
1	19696188	0.110345	0.900232	0.999891	0.772408	0.999939
1	19696206	0.110345	0.900232	0.999891	0.772408	0.999939
1	19773521	0.166379	0.31696	0.999891	0.231282	0.999939
1	19773563	0.297414	0.225479	0.999891	0.925145	0.999939
1	19792124	0.471552	0.699461	0.999891	0.345104	0.999939
1	19837658	0.297414	0.463615	0.999891	0.293839	0.999939
1	19837685	0.297414	0.463615	0.999891	0.293839	0.999939
1	19865405	0.486207	0.71287	0.999891	0.778717	0.999939
1	19865407	0.486207	0.71287	0.999891	0.778717	0.999939
1	19865421	0.486207	0.71287	0.999891	0.778717	0.999939
1	19866143	0.178448	0.5434	0.999891	0.462606	0.999939
1	19866144	0.178448	0.5434	0.999891	0.462606	0.999939
1	19868217	0.130172	0.282133	0.999891	0.911283	0.999939
1	19875041	0.258621	0.674497	0.999891	0.389253	0.999939
1	19875080	0.258621	0.674497	0.999891	0.389253	0.999939
1	19911889	0.261207	0.892108	0.999891	0.551345	0.999939
1	19911948	0.194828	0.474071	0.999891	0.125642	0.999939
1	19911952	0.488793	0.372609	0.999891	0.386893	0.999939
1	19911961	0.263793	0.156162	0.999891	0.393148	0.999939
1	19911978	0.271552	0.34676	0.999891	0.633042	0.999939
1	19911981	0.194828	0.188662	0.999891	0.260314	0.999939
1	20004209	0.168103	0.300624	0.999891	0.400404	0.999939
1	20027065	0.166379	0.936016	0.999891	0.257368	0.999939
1	20071487	0.381034	0.58532	0.999891	0.484758	0.999939
1	20074209	0.108621	0.146809	0.999891	0.89996	0.999939
1	20074234	0.291379	0.590649	0.999891	0.647656	0.999939
1	20084101	0.274138	0.882514	0.999891	0.593412	0.999939
1	20132319	0.101724	0.343792	0.999891	0.0133908	0.999939
1	20132321	0.101724	0.343792	0.999891	0.0133908	0.999939
1	20161130	0.192241	0.306787	0.999891	0.129751	0.999939
1	20170781	0.131034	0.60728	0.999891	0.0561508	0.999939
1	20195823	0.22931	0.768606	0.999891	0.89328	0.999939
1	20363904	0.156034	0.93286	0.999891	0.0561985	0.999939
1	20387686	0.212069	0.236124	0.999891	0.43357	0.999939
1	20387745	0.10431	0.933119	0.999891	0.630895	0.999939
1	20403401	0.14569	0.235432	0.999891	0.265162	0.999939
1	20403402	0.14569	0.235432	0.999891	0.265162	0.999939
1	20403423	0.282759	0.341193	0.999891	0.955362	0.999939
1	20403424	0.14569	0.974046	0.999891	0.426422	0.999939
1	20437916	0.118103	0.997268	0.999891	0.840985	0.999939
1	20437918	0.305172	0.0547424	0.999891	0.60529	0.999939
1	20437924	0.141379	0.494317	0.999891	0.35941	0.999939
1	20437931	0.141379	0.494317	0.999891	0.35941	0.999939
1	20437951	0.141379	0.494317	0.999891	0.35941	0.999939
1	20499488	0.131034	0.201507	0.999891	0.457696	0.999939
1	20499513	0.12069	0.244444	0.999891	0.572629	0.999939
1	20569956	0.225	0.0527191	0.999891	0.822186	0.999939
1	20570070	0.121552	0.896707	0.999891	0.164472	0.999939
1	20761257	0.307759	0.848081	0.999891	0.29209	0.999939
1	20761316	0.187931	0.157328	0.999891	0.168668	0.999939
1	20761337	0.187931	0.157328	0.999891	0.168668	0.999939
1	20792659	0.241379	0.0541478	0.999891	0.94766	0.999939
1	20838230	0.239655	0.0517659	0.999891	0.953356	0.999939
1	20844159	0.2	0.131396	0.999891	0.324948	0.999939
1	20867973	0.20431	0.35014	0.999891	0.958647	0.999939
1	21048664	0.312931	0.843589	0.999891	0.226645	0.999939
1	21048701	0.312931	0.843589	0.999891	0.226645	0.999939
1	21191431	0.175	0.137089	0.999891	0.473994	0.999939
1	21254845	0.188793	0.137668	0.999891	0.456353	0.999939
1	21263485	0.241379	0.537802	0.999891	0.845856	0.999939
1	21263526	0.241379	0.537802	0.999891	0.845856	0.999939
1	21269181	0.490517	0.528505	0.999891	0.784466	0.999939
1	21281805	0.425	0.393344	0.999891	0.624085	0.999939
1	21311634	0.14569	0.584894	0.999891	0.176935	0.999939
1	21311707	0.284483	0.895593	0.999891	0.0226805	0.999939
1	21370756	0.468103	0.373686	0.999891	0.581304	0.999939
1	21383258	0.238793	0.760977	0.999891	0.652054	0.999939
1	21383343	0.131897	0.831022	0.999891	0.906091	0.999939
1	21417671	0.135345	0.375617	0.999891	0.346789	0.999939
1	21509523	0.221552	0.460393	0.999891	0.658349	0.999939
1	21510814	0.133621	0.625373	0.999891	0.227422	0.999939
1	21525593	0.250862	0.596179	0.999891	0.155347	0.999939
1	21525619	0.231897	0.748519	0.999891	0.979132	0.999939
1	21533193	0.45	0.841095	0.999891	0.750599	0.999939
1	21542744	0.230172	0.545048	0.999891	0.545705	0.999939
1	21542773	0.159483	0.749131	0.999891	0.871993	0.999939
1	21578634	0.298276	0.368618	0.999891	0.742696	0.999939
1	21603342	0.114655	0.543485	0.999891	0.774887	0.999939
1	21613910	0.151724	0.114127	0.999891	0.681978	0.999939
1	21623352	0.134483	0.669795	0.999891	0.41716	0.999939
1	21636211	0.114655	0.641641	0.999891	0.657395	0.999939
1	21738017	0.443966	0.0416798	0.999891	0.038285	0.999939
1	21745157	0.338793	0.0759018	0.999891	0.538373	0.999939
1	21784956	0.107759	0.127057	0.999891	0.530432	0.999939
1	21881195	0.231897	0.929638	0.999891	0.723056	0.999939
1	21885568	0.228448	0.450113	0.999891	0.344472	0.999939
1	21897612	0.244828	0.459284	0.999891	0.58352	0.999939
1	21950597	0.127586	0.136731	0.999891	0.752283	0.999939
1	21959732	0.206034	0.801689	0.999891	0.346394	0.999939
1	22075252	0.414655	0.292706	0.999891	0.0343997	0.999939
1	22113431	0.461207	0.135942	0.999891	0.724136	0.999939
1	22114374	0.286207	0.191983	0.999891	0.809852	0.999939
1	22114400	0.286207	0.191983	0.999891	0.809852	0.999939
1	22114423	0.256034	0.0432734	0.999891	0.546833	0.999939
1	22120445	0.494828	0.461189	0.999891	0.521955	0.999939
1	22120475	0.499138	0.567426	0.999891	0.209746	0.999939
1	22274977	0.313793	0.417851	0.999891	0.54225	0.999939
1	22311205	0.369828	0.773848	0.999891	0.434386	0.999939
1	22333559	0.387069	0.234027	0.999891	0.262912	0.999939
1	22511320	0.447414	0.0853882	0.999891	0.789608	0.999939
1	22511356	0.427586	0.324826	0.999891	0.369909	0.999939
1	22524010	0.453448	0.287978	0.999891	0.492786	0.999939
1	22548180	0.392241	0.392958	0.999891	0.520756	0.999939
1	22548328	0.393966	0.289848	0.999891	0.924803	0.999939
1	22561867	0.410345	0.207628	0.999891	0.987927	0.999939
1	22561948	0.444828	0.398315	0.999891	0.684296	0.999939
1	22568229	0.234483	0.988544	0.999891	0.561413	0.999939
1	22570041	0.430172	0.0858464	0.999891	0.623642	0.999939
1	22570048	0.430172	0.0858464	0.999891	0.623642	0.999939
1	22570113	0.462931	0.017538	0.97313	0.485351	0.999939
1	22763433	0.418966	0.364735	0.999891	0.537998	0.999939
1	22815502	0.480172	0.653418	0.999891	0.363122	0.999939
1	22830415	0.487069	0.125313	0.999891	0.568387	0.999939
1	22830434	0.456897	0.0980394	0.999891	0.597827	0.999939
1	22866204	0.115517	0.809234	0.999891	0.540978	0.999939
1	22990322	0.363793	0.207324	0.999891	0.122691	0.999939
1	23584687	0.111207	0.858188	0.999891	0.639486	0.999939
1	23676142	0.177586	0.383409	0.999891	0.971598	0.999939
1	23676170	0.175862	0.40935	0.999891	0.787858	0.999939
1	23676185	0.175862	0.40935	0.999891	0.787858	0.999939
1	23715525	0.431034	0.953462	0.999891	0.737629	0.999939
1	23715529	0.431034	0.953462	0.999891	0.737629	0.999939
1	23768549	0.234483	0.406764	0.999891	0.161315	0.999939
1	23792376	0.207759	0.944337	0.999891	0.0164883	0.999939
1	23813613	0.262931	0.587063	0.999891	0.00396126	0.712133
1	23817927	0.24569	0.258496	0.999891	0.0134131	0.999939
1	23822445	0.272414	0.386588	0.999891	0.0162901	0.999939
1	23938112	0.183621	0.369173	0.999891	0.234094	0.999939
1	23938113	0.181034	0.372612	0.999891	0.218102	0.999939
1	23938115	0.138793	0.52145	0.999891	0.0670559	0.999939
1	24301770	0.334483	0.190613	0.999891	0.0449944	0.999939
1	24495576	0.340517	0.259894	0.999891	0.148601	0.999939
1	24548732	0.225862	0.266664	0.999891	0.727283	0.999939
1	24603436	0.115517	0.529599	0.999891	0.235477	0.999939
1	24659397	0.15431	0.911966	0.999891	0.829611	0.999939
1	24788746	0.157759	0.407753	0.999891	0.430198	0.999939
1	24788762	0.381034	0.639983	0.999891	0.918851	0.999939
1	24797700	0.156034	0.198801	0.999891	0.330198	0.999939
1	24852471	0.484483	0.637008	0.999891	0.168437	0.999939
1	24884690	0.298276	0.698417	0.999891	0.108747	0.999939
1	24884758	0.418966	0.930105	0.999891	0.164285	0.999939
1	24899163	0.151724	0.584364	0.999891	0.841998	0.999939
1	24935643	0.22931	0.580787	0.999891	0.0418784	0.999939
1	24940350	0.187931	0.290058	0.999891	0.0575428	0.999939
1	24969654	0.206034	0.318123	0.999891	0.263273	0.999939
1	25012024	0.389655	0.259884	0.999891	0.167984	0.999939
1	25025382	0.221552	0.672687	0.999891	0.238932	0.999939
1	25103385	0.231897	0.448653	0.999891	0.0973844	0.999939
1	25117443	0.178448	0.915729	0.999891	0.0917973	0.999939
1	25199215	0.182759	0.676115	0.999891	0.149577	0.999939
1	25248879	0.408621	0.705348	0.999891	0.880017	0.999939
1	25301582	0.268103	0.344768	0.999891	0.491959	0.999939
1	25385068	0.169828	0.717258	0.999891	0.929159	0.999939
1	25385071	0.169828	0.717258	0.999891	0.929159	0.999939
1	25385073	0.169828	0.717258	0.999891	0.929159	0.999939
1	25407980	0.433621	0.946582	0.999891	0.81076	0.999939
1	25408011	0.435345	0.833216	0.999891	0.728924	0.999939
1	25408014	0.435345	0.833216	0.999891	0.728924	0.999939
1	25592783	0.471552	0.345014	0.999891	0.67544	0.999939
1	25615558	0.212069	0.915208	0.999891	0.652972	0.999939
1	25623525	0.255172	0.15928	0.999891	0.461716	0.999939
1	25623568	0.255172	0.15928	0.999891	0.461716	0.999939
1	25651936	0.178448	0.552162	0.999891	0.178372	0.999939
1	25736354	0.25	0.464125	0.999891	0.940915	0.999939
1	25740962	0.437069	0.748691	0.999891	0.827935	0.999939
1	25748701	0.252586	0.280798	0.999891	0.933722	0.999939
1	25756288	0.258621	0.434406	0.999891	0.895831	0.999939
1	25790756	0.45431	0.956231	0.999891	0.487225	0.999939
1	25802090	0.385345	0.606177	0.999891	0.501524	0.999939
1	25826193	0.142241	0.0596106	0.999891	0.807954	0.999939
1	25826201	0.37931	0.898399	0.999891	0.429349	0.999939
1	25841803	0.230172	0.100234	0.999891	0.124625	0.999939
1	25921020	0.327586	0.749626	0.999891	0.747141	0.999939
1	25985737	0.140517	0.967994	0.999891	0.581121	0.999939
1	26125760	0.149138	0.2718	0.999891	0.0981219	0.999939
1	26140971	0.108621	0.644281	0.999891	0.74735	0.999939
1	26150294	0.428448	0.415594	0.999891	0.307724	0.999939
1	26151323	0.47069	0.171192	0.999891	0.305956	0.999939
1	26257527	0.335345	0.332395	0.999891	0.768325	0.999939
1	26257536	0.121552	0.0438248	0.999891	0.817039	0.999939
1	26257556	0.121552	0.0438248	0.999891	0.817039	0.999939
1	26257559	0.122414	0.0585389	0.999891	0.788157	0.999939
1	26258000	0.150862	0.54898	0.999891	0.668616	0.999939
1	26258013	0.128448	0.806861	0.999891	0.651229	0.999939
1	26258035	0.326724	0.977657	0.999891	0.747939	0.999939
1	26370366	0.131034	0.393883	0.999891	0.270781	0.999939
1	26370378	0.131034	0.393883	0.999891	0.270781	0.999939
1	26370390	0.131034	0.393883	0.999891	0.270781	0.999939
1	26370391	0.151724	0.337287	0.999891	0.424063	0.999939
1	26375275	0.148276	0.032874	0.999891	0.807467	0.999939
1	26388714	0.482759	0.590103	0.999891	0.176416	0.999939
1	26467521	0.157759	0.188756	0.999891	0.161425	0.999939
1	26580613	0.191379	0.112997	0.999891	0.76113	0.999939
1	26580650	0.141379	0.0839711	0.999891	0.608248	0.999939
1	26593956	0.325	0.11042	0.999891	0.771597	0.999939
1	26644801	0.20431	0.808428	0.999891	0.724589	0.999939
1	26644822	0.20431	0.808428	0.999891	0.724589	0.999939
1	26652561	0.109483	0.777573	0.999891	0.668049	0.999939
1	26658860	0.119828	0.0806916	0.999891	0.525648	0.999939
1	26659431	0.240517	0.760912	0.999891	0.841171	0.999939
1	26659472	0.119828	0.0139712	0.921832	0.437149	0.999939
1	26673061	0.156034	0.937062	0.999891	0.948292	0.999939
1	26674571	0.171552	0.662184	0.999891	0.864526	0.999939
1	26674624	0.423276	0.900203	0.999891	0.751889	0.999939
1	26682944	0.181034	0.658185	0.999891	0.401461	0.999939
1	26682947	0.181034	0.658185	0.999891	0.401461	0.999939
1	26682970	0.181034	0.658185	0.999891	0.401461	0.999939
1	26694153	0.201724	0.223659	0.999891	0.302074	0.999939
1	26700956	0.132759	0.274759	0.999891	0.24936	0.999939
1	26713015	0.181897	0.88549	0.999891	0.551875	0.999939
1	26866577	0.189655	0.729458	0.999891	0.0398222	0.999939
1	27020186	0.349138	0.891944	0.999891	0.217735	0.999939
1	27020196	0.116379	0.489493	0.999891	0.317441	0.999939
1	27025303	0.196552	0.538522	0.999891	0.924794	0.999939
1	27026454	0.306034	0.546381	0.999891	0.578795	0.999939
1	27026499	0.303448	0.656364	0.999891	0.582142	0.999939
1	27044348	0.238793	0.209138	0.999891	0.468782	0.999939
1	27055693	0.357759	0.36595	0.999891	0.892206	0.999939
1	27056796	0.42069	0.225922	0.999891	0.118885	0.999939
1	27093275	0.453448	0.0899446	0.999891	0.883374	0.999939
1	27199859	0.193103	0.485333	0.999891	0.443874	0.999939
1	27231275	0.265517	0.595842	0.999891	0.919791	0.999939
1	27231369	0.44569	0.841535	0.999891	0.774846	0.999939
1	27231398	0.44569	0.841535	0.999891	0.774846	0.999939
1	27266021	0.103448	0.154192	0.999891	0.0760615	0.999939
1	27285832	0.230172	0.50979	0.999891	0.0713073	0.999939
1	27285834	0.230172	0.50979	0.999891	0.0713073	0.999939
1	27295270	0.117241	0.195502	0.999891	0.924321	0.999939
1	27310647	0.232759	0.398555	0.999891	0.367554	0.999939
1	27396615	0.125	0.18755	0.999891	0.56125	0.999939
1	27396640	0.124138	0.0452138	0.999891	0.665776	0.999939
1	27396683	0.332759	0.118895	0.999891	0.151711	0.999939
1	27396716	0.184483	0.537488	0.999891	0.785941	0.999939
1	27398493	0.401724	0.423045	0.999891	0.22499	0.999939
1	27404214	0.363793	0.849359	0.999891	0.354929	0.999939
1	27427376	0.39569	0.449024	0.999891	0.139267	0.999939
1	27493804	0.186207	0.0149187	0.943134	0.296532	0.999939
1	27493876	0.177586	0.205923	0.999891	0.28772	0.999939
1	27521986	0.100862	0.968926	0.999891	0.314519	0.999939
1	27527551	0.100862	0.79178	0.999891	0.99409	0.999939
1	27527559	0.300862	0.712815	0.999891	0.538664	0.999939
1	27527576	0.125862	0.678087	0.999891	0.63431	0.999939
1	27577554	0.385345	0.785529	0.999891	0.392862	0.999939
1	27640182	0.230172	0.965615	0.999891	0.966412	0.999939
1	27640246	0.157759	0.232395	0.999891	0.227341	0.999939
1	27640247	0.217241	0.153989	0.999891	0.501423	0.999939
1	27705767	0.237069	0.251206	0.999891	0.297973	0.999939
1	27713043	0.158621	0.127744	0.999891	0.400497	0.999939
1	27724860	0.146552	0.304294	0.999891	0.160321	0.999939
1	27726345	0.223276	0.637957	0.999891	0.197716	0.999939
1	27731960	0.225	0.827691	0.999891	0.169432	0.999939
1	27778271	0.237931	0.154373	0.999891	0.31795	0.999939
1	27788428	0.317241	0.673227	0.999891	0.688231	0.999939
1	27788444	0.106034	0.398755	0.999891	0.729928	0.999939
1	27788480	0.257759	0.469447	0.999891	0.209914	0.999939
1	27797548	0.189655	0.480774	0.999891	0.872993	0.999939
1	27960090	0.185345	0.726828	0.999891	0.739154	0.999939
1	28025696	0.451724	0.263639	0.999891	0.864091	0.999939
1	28167512	0.178448	0.419631	0.999891	0.461709	0.999939
1	28167539	0.322414	0.8827	0.999891	0.272073	0.999939
1	28167577	0.111207	0.853792	0.999891	0.20053	0.999939
1	28167585	0.176724	0.123086	0.999891	0.604265	0.999939
1	28180818	0.287931	0.709283	0.999891	0.936302	0.999939
1	28260092	0.175862	0.769128	0.999891	0.781178	0.999939
1	28306262	0.376724	0.804865	0.999891	0.842611	0.999939
1	28375782	0.20431	0.971689	0.999891	0.267882	0.999939
1	28375819	0.218103	0.613194	0.999891	0.379831	0.999939
1	28375868	0.102586	0.378307	0.999891	0.624198	0.999939
1	28375880	0.227586	0.695069	0.999891	0.762555	0.999939
1	28435785	0.105172	0.936852	0.999891	0.0435832	0.999939
1	28435872	0.101724	0.901939	0.999891	0.0535688	0.999939
1	28498820	0.260345	0.0415835	0.999891	0.50779	0.999939
1	28736622	0.125	0.719761	0.999891	0.951052	0.999939
1	28766909	0.182759	0.0859368	0.999891	0.419276	0.999939
1	28792138	0.260345	0.922194	0.999891	0.597098	0.999939
1	28792147	0.260345	0.922194	0.999891	0.597098	0.999939
1	28792153	0.260345	0.922194	0.999891	0.597098	0.999939
1	28812602	0.340517	0.053454	0.999891	0.00539085	0.787466
1	28885964	0.210345	0.311788	0.999891	0.596464	0.999939
1	29055639	0.372414	0.156915	0.999891	0.153148	0.999939
1	29055662	0.288793	0.226681	0.999891	0.144412	0.999939
1	29061417	0.437069	0.0905848	0.999891	0.368454	0.999939
1	29148094	0.186207	0.373459	0.999891	0.252998	0.999939
1	29202836	0.481897	0.582649	0.999891	0.681743	0.999939
1	29216202	0.218966	0.872819	0.999891	0.716007	0.999939
1	29230605	0.209483	0.367024	0.999891	0.300007	0.999939
1	29230706	0.224138	0.687591	0.999891	0.663133	0.999939
1	29248581	0.212931	0.648112	0.999891	0.829863	0.999939
1	29320703	0.258621	0.511545	0.999891	0.908462	0.999939
1	29374610	0.193966	0.307682	0.999891	0.382498	0.999939
1	29374725	0.29569	0.113307	0.999891	0.743384	0.999939
1	29391070	0.487069	0.747564	0.999891	0.763478	0.999939
1	29435267	0.352586	0.14319	0.999891	0.332622	0.999939
1	29435365	0.267241	0.372264	0.999891	0.639678	0.999939
1	29458309	0.233621	0.643182	0.999891	0.978996	0.999939
1	29493825	0.468103	0.505827	0.999891	0.575933	0.999939
1	29786687	0.180172	0.831468	0.999891	0.838315	0.999939
1	29901828	0.291379	0.720269	0.999891	0.302492	0.999939
1	29936620	0.132759	0.63137	0.999891	0.225181	0.999939
1	29936628	0.132759	0.63137	0.999891	0.225181	0.999939
1	29936656	0.132759	0.63137	0.999891	0.225181	0.999939
1	29936695	0.116379	0.962128	0.999891	0.801404	0.999939
1	29936706	0.116379	0.962128	0.999891	0.801404	0.999939
1	29936741	0.127586	0.346625	0.999891	0.178459	0.999939
1	30017576	0.162931	0.75326	0.999891	0.998218	0.999939
1	30077121	0.185345	0.880192	0.999891	0.0821302	0.999939
1	30085173	0.280172	0.855841	0.999891	0.689622	0.999939
1	30112032	0.166379	0.892015	0.999891	0.842858	0.999939
1	30112035	0.181034	0.437569	0.999891	0.460423	0.999939
1	30115727	0.128448	0.644723	0.999891	0.204299	0.999939
1	30163557	0.115517	0.662009	0.999891	0.233284	0.999939
1	30163568	0.212069	0.642064	0.999891	0.809002	0.999939
1	30192342	0.255172	0.867269	0.999891	0.701017	0.999939
1	30194829	0.480172	0.633693	0.999891	0.845248	0.999939
1	30275574	0.22069	0.387315	0.999891	0.436806	0.999939
1	30311358	0.267241	0.842542	0.999891	0.714569	0.999939
1	30343095	0.156897	0.838544	0.999891	0.516585	0.999939
1	30413709	0.239655	0.766276	0.999891	0.904358	0.999939
1	30413755	0.159483	0.385189	0.999891	0.204585	0.999939
1	30417231	0.264655	0.595185	0.999891	0.614056	0.999939
1	30417636	0.301724	0.0265192	0.999891	0.905265	0.999939
1	30418107	0.294828	0.157521	0.999891	0.249004	0.999939
1	30418113	0.294828	0.157521	0.999891	0.249004	0.999939
1	30562330	0.375862	0.69681	0.999891	0.462992	0.999939
1	30573481	0.131897	0.643999	0.999891	0.134769	0.999939
1	30575815	0.313793	0.742668	0.999891	0.857721	0.999939
1	30575818	0.387069	0.600657	0.999891	0.594414	0.999939
1	30578602	0.115517	0.804681	0.999891	0.143431	0.999939
1	30606462	0.107759	0.909295	0.999891	0.238707	0.999939
1	30658806	0.4	0.181698	0.999891	0.0356331	0.999939
1	30658839	0.457759	0.183046	0.999891	0.0681009	0.999939
1	30666350	0.211207	0.412156	0.999891	0.45944	0.999939
1	30666358	0.109483	0.56481	0.999891	0.291342	0.999939
1	30666436	0.188793	0.602031	0.999891	0.777185	0.999939
1	30749597	0.208621	0.466726	0.999891	0.834713	0.999939
1	30799062	0.100862	0.591669	0.999891	0.61976	0.999939
1	30799086	0.181897	0.855119	0.999891	0.433045	0.999939
1	30799147	0.268966	0.14771	0.999891	0.210916	0.999939
1	30833459	0.163793	0.406701	0.999891	0.681748	0.999939
1	30850829	0.10431	0.679033	0.999891	0.618543	0.999939
1	30850848	0.103448	0.663884	0.999891	0.590083	0.999939
1	30850859	0.185345	0.204649	0.999891	0.521729	0.999939
1	30855449	0.180172	0.401513	0.999891	0.61519	0.999939
1	30894483	0.326724	0.682267	0.999891	0.151316	0.999939
1	30896363	0.186207	0.455349	0.999891	0.382113	0.999939
1	30927906	0.100862	0.74358	0.999891	0.52205	0.999939
1	30936444	0.189655	0.721847	0.999891	0.742149	0.999939
1	31031649	0.131034	0.0598314	0.999891	0.854369	0.999939
1	31058374	0.287069	0.74059	0.999891	0.772213	0.999939
1	31058441	0.178448	0.643794	0.999891	0.509059	0.999939
1	31107432	0.440517	0.571703	0.999891	0.562396	0.999939
1	31107453	0.440517	0.571703	0.999891	0.562396	0.999939
1	31107454	0.440517	0.571703	0.999891	0.562396	0.999939
1	31107461	0.440517	0.571703	0.999891	0.562396	0.999939
1	31110719	0.300862	0.966786	0.999891	0.956463	0.999939
1	31110728	0.205172	0.999632	0.999891	0.524276	0.999939
1	31116313	0.325862	0.376724	0.999891	0.812071	0.999939
1	31120701	0.453448	0.626791	0.999891	0.312388	0.999939
1	31121874	0.105172	0.556797	0.999891	0.154682	0.999939
1	31191133	0.103448	0.685335	0.999891	0.324222	0.999939
1	31191167	0.116379	0.314979	0.999891	0.824332	0.999939
1	31199199	0.108621	0.573102	0.999891	0.185935	0.999939
1	31269102	0.488793	0.685297	0.999891	0.168709	0.999939
1	31269111	0.488793	0.640804	0.999891	0.140337	0.999939
1	31380636	0.481034	0.704347	0.999891	0.31046	0.999939
1	31389138	0.315517	0.362719	0.999891	0.601068	0.999939
1	31390629	0.443966	0.215426	0.999891	0.175595	0.999939
1	31440326	0.418966	0.426414	0.999891	0.495345	0.999939
1	31440366	0.27069	0.602981	0.999891	0.401518	0.999939
1	31756656	0.17069	0.845827	0.999891	0.128029	0.999939
1	31756794	0.119828	0.749709	0.999891	0.171597	0.999939
1	31861771	0.151724	0.56953	0.999891	0.0835891	0.999939
1	31951418	0.112069	0.0560636	0.999891	0.436538	0.999939
1	31971681	0.119828	0.117854	0.999891	0.36591	0.999939
1	31987619	0.412069	0.107614	0.999891	0.401033	0.999939
1	32210511	0.158621	0.7283	0.999891	0.72419	0.999939
1	32210525	0.158621	0.7283	0.999891	0.72419	0.999939
1	32311666	0.374138	0.316439	0.999891	0.504568	0.999939
1	32327714	0.108621	0.748336	0.999891	0.090672	0.999939
1	32370967	0.125862	0.950054	0.999891	0.195066	0.999939
1	32669310	0.116379	0.147908	0.999891	0.985181	0.999939
1	32740197	0.267241	0.89183	0.999891	0.10813	0.999939
1	32957846	0.117241	0.119409	0.999891	0.876836	0.999939
1	33322517	0.117241	0.559614	0.999891	0.41502	0.999939
1	33329925	0.278448	0.164267	0.999891	0.621631	0.999939
1	33351955	0.210345	0.566225	0.999891	0.33036	0.999939
1	33351958	0.134483	0.108105	0.999891	0.527295	0.999939
1	33359092	0.253448	0.422368	0.999891	0.322468	0.999939
1	33395194	0.214655	0.533673	0.999891	0.425936	0.999939
1	33472416	0.201724	0.937933	0.999891	0.854683	0.999939
1	33472421	0.115517	0.171661	0.999891	0.792829	0.999939
1	33472476	0.465517	0.175636	0.999891	0.813445	0.999939
1	33711563	0.108621	0.130589	0.999891	0.440613	0.999939
1	33722749	0.271552	0.710854	0.999891	0.174467	0.999939
1	33722771	0.127586	0.169038	0.999891	0.198608	0.999939
1	33728570	0.269828	0.435066	0.999891	0.531413	0.999939
1	33737165	0.262931	0.650195	0.999891	0.169912	0.999939
1	38590194	0.421552	0.106851	0.999891	0.6226	0.999939
1	38590220	0.281897	0.196586	0.999891	0.986818	0.999939
1	38591590	0.425862	0.272111	0.999891	0.981193	0.999939
1	38591641	0.110345	0.512947	0.999891	0.695934	0.999939
1	38591683	0.110345	0.512947	0.999891	0.695934	0.999939
1	38608610	0.109483	0.283	0.999891	0.833114	0.999939
1	38643387	0.109483	0.309848	0.999891	0.860549	0.999939
1	38664532	0.112931	0.523724	0.999891	0.654877	0.999939
1	38708414	0.107759	0.339261	0.999891	0.714261	0.999939
1	38757369	0.132759	0.0563956	0.999891	0.673674	0.999939
1	38790133	0.37931	0.366847	0.999891	0.416996	0.999939
1	38817965	0.137069	0.825854	0.999891	0.402499	0.999939
1	38817990	0.116379	0.310969	0.999891	0.862472	0.999939
1	38857479	0.188793	0.643436	0.999891	0.998773	0.999939
1	38937417	0.241379	0.807965	0.999891	0.90774	0.999939
1	38937770	0.382759	0.409784	0.999891	0.741122	0.999939
1	38978977	0.165517	0.550277	0.999891	0.477092	0.999939
1	39025120	0.162069	0.507016	0.999891	0.637788	0.999939
1	39048711	0.221552	0.105679	0.999891	0.654658	0.999939
1	39048729	0.237931	0.230558	0.999891	0.82516	0.999939
1	39139152	0.45431	0.951695	0.999891	0.864437	0.999939
1	39181082	0.162069	0.314384	0.999891	0.647866	0.999939
1	39284633	0.369828	0.905266	0.999891	0.4658	0.999939
1	39299825	0.110345	0.421425	0.999891	0.369515	0.999939
1	39390718	0.363793	0.709459	0.999891	0.467987	0.999939
1	39390738	0.363793	0.709459	0.999891	0.467987	0.999939
1	39418005	0.312069	0.667456	0.999891	0.727237	0.999939
1	39418054	0.473276	0.775756	0.999891	0.449337	0.999939
1	39419738	0.474138	0.822505	0.999891	0.842237	0.999939
1	39419787	0.310345	0.552597	0.999891	0.995975	0.999939
1	39500841	0.27931	0.926489	0.999891	0.904448	0.999939
1	39517034	0.100862	0.335157	0.999891	0.493663	0.999939
1	39520575	0.377586	0.462294	0.999891	0.916247	0.999939
1	39525155	0.109483	0.442652	0.999891	0.471955	0.999939
1	39528760	0.106034	0.271696	0.999891	0.207923	0.999939
1	39531286	0.380172	0.554412	0.999891	0.70645	0.999939
1	39580843	0.489655	0.657036	0.999891	0.68896	0.999939
1	39580846	0.230172	0.653599	0.999891	0.885417	0.999939
1	39594481	0.103448	0.947667	0.999891	0.508002	0.999939
1	39727958	0.392241	0.128654	0.999891	0.65149	0.999939
1	39727975	0.106034	0.352241	0.999891	0.875483	0.999939
1	39746620	0.172414	0.930205	0.999891	0.748124	0.999939
1	39760435	0.375	0.434784	0.999891	0.946175	0.999939
1	39770781	0.338793	0.7252	0.999891	0.971183	0.999939
1	39790648	0.172414	0.307833	0.999891	0.594503	0.999939
1	39790698	0.172414	0.633617	0.999891	0.895648	0.999939
1	39790715	0.115517	0.333843	0.999891	0.758458	0.999939
1	40001215	0.34569	0.204063	0.999891	0.73122	0.999939
1	40034180	0.321552	0.62113	0.999891	0.826501	0.999939
1	40034245	0.288793	0.633076	0.999891	0.881374	0.999939
1	40156467	0.142241	0.53423	0.999891	0.672747	0.999939
1	40156468	0.142241	0.53423	0.999891	0.672747	0.999939
1	40161757	0.362931	0.67437	0.999891	0.636195	0.999939
1	40167160	0.116379	0.245089	0.999891	0.856026	0.999939
1	40167185	0.160345	0.709845	0.999891	0.64714	0.999939
1	40243994	0.112069	0.628259	0.999891	0.638811	0.999939
1	40256585	0.268103	0.553989	0.999891	0.72468	0.999939
1	40256636	0.3	0.973478	0.999891	0.992353	0.999939
1	40310532	0.225862	0.951549	0.999891	0.742939	0.999939
1	40384939	0.361207	0.376356	0.999891	0.693215	0.999939
1	40477423	0.135345	0.766646	0.999891	0.504919	0.999939
1	40512031	0.317241	0.306959	0.999891	0.901146	0.999939
1	40512068	0.122414	0.984093	0.999891	0.3795	0.999939
1	40554344	0.452586	0.293381	0.999891	0.80528	0.999939
1	40661838	0.174138	0.663455	0.999891	0.545038	0.999939
1	40812113	0.426724	0.543685	0.999891	0.733061	0.999939
1	40812129	0.122414	0.844855	0.999891	0.485577	0.999939
1	40850163	0.124138	0.587355	0.999891	0.790281	0.999939
1	40850200	0.361207	0.862248	0.999891	0.973036	0.999939
1	40855579	0.105172	0.55682	0.999891	0.570065	0.999939
1	40889301	0.100862	0.330898	0.999891	0.450632	0.999939
1	40983242	0.112069	0.657139	0.999891	0.55241	0.999939
1	41088154	0.221552	0.305713	0.999891	0.681066	0.999939
1	41088181	0.300862	0.643151	0.999891	0.598029	0.999939
1	41113078	0.112931	0.830064	0.999891	0.433923	0.999939
1	41123307	0.357759	0.619062	0.999891	0.916151	0.999939
1	41144898	0.390517	0.2284	0.999891	0.510667	0.999939
1	41144944	0.390517	0.2284	0.999891	0.510667	0.999939
1	41185471	0.168103	0.137971	0.999891	0.691934	0.999939
1	41209262	0.149138	0.785402	0.999891	0.470317	0.999939
1	41252309	0.361207	0.63945	0.999891	0.67683	0.999939
1	41263509	0.288793	0.210957	0.999891	0.844903	0.999939
1	41337153	0.250862	0.826627	0.999891	0.661766	0.999939
1	41424642	0.112931	0.871944	0.999891	0.546219	0.999939
1	41436178	0.356897	0.590157	0.999891	0.837406	0.999939
1	41486355	0.174138	0.972699	0.999891	0.797664	0.999939
1	41497197	0.42069	0.217593	0.999891	0.764946	0.999939
1	41500308	0.351724	0.0959733	0.999891	0.778089	0.999939
1	41516581	0.215517	0.964139	0.999891	0.68196	0.999939
1	41516590	0.131897	0.725455	0.999891	0.568937	0.999939
1	41516602	0.215517	0.964139	0.999891	0.68196	0.999939
1	41516618	0.102586	0.178964	0.999891	0.837057	0.999939
1	41516651	0.415517	0.546645	0.999891	0.607445	0.999939
1	41516662	0.137931	0.847143	0.999891	0.106124	0.999939
1	41560513	0.214655	0.913235	0.999891	0.424624	0.999939
1	41560585	0.225862	0.53081	0.999891	0.647164	0.999939
1	41562694	0.278448	0.750401	0.999891	0.140316	0.999939
1	41577410	0.106897	0.345133	0.999891	0.3854	0.999939
1	41577461	0.218966	0.473717	0.999891	0.99655	0.999939
1	41579772	0.102586	0.518927	0.999891	0.591422	0.999939
1	41579802	0.258621	0.119955	0.999891	0.537719	0.999939
1	41654421	0.115517	0.394798	0.999891	0.509844	0.999939
1	41654432	0.210345	0.200684	0.999891	0.697086	0.999939
1	41705619	0.169828	0.968243	0.999891	0.912435	0.999939
1	41748938	0.155172	0.290771	0.999891	0.792273	0.999939
1	41748958	0.155172	0.290771	0.999891	0.792273	0.999939
1	41749014	0.161207	0.57205	0.999891	0.318028	0.999939
1	41749026	0.100862	0.376489	0.999891	0.693223	0.999939
1	41792287	0.238793	0.328322	0.999891	0.573543	0.999939
1	41947969	0.233621	0.492411	0.999891	0.626033	0.999939
1	41947985	0.137069	0.665749	0.999891	0.782991	0.999939
1	41947988	0.152586	0.0799482	0.999891	0.625443	0.999939
1	42002871	0.111207	0.342776	0.999891	0.478304	0.999939
1	42010728	0.235345	0.115861	0.999891	0.0601357	0.999939
1	42012190	0.114655	0.762944	0.999891	0.477396	0.999939
1	42085882	0.226724	0.290877	0.999891	0.540914	0.999939
1	42125051	0.480172	0.728744	0.999891	0.41743	0.999939
1	42172180	0.22069	0.468279	0.999891	0.334293	0.999939
1	42188461	0.215517	0.502875	0.999891	0.648655	0.999939
1	42217032	0.212931	0.407028	0.999891	0.309651	0.999939
1	42265510	0.111207	0.728336	0.999891	0.302254	0.999939
1	42275961	0.100862	0.065557	0.999891	0.740934	0.999939
1	42380415	0.103448	0.593804	0.999891	0.193308	0.999939
1	42380417	0.103448	0.593804	0.999891	0.193308	0.999939
1	42380418	0.10431	0.532726	0.999891	0.166706	0.999939
1	42381530	0.202586	0.395907	0.999891	0.125722	0.999939
1	42390587	0.266379	0.749217	0.999891	0.562473	0.999939
1	42392963	0.124138	0.674184	0.999891	0.911671	0.999939
1	42392964	0.124138	0.674184	0.999891	0.911671	0.999939
1	42393005	0.124138	0.674184	0.999891	0.911671	0.999939
1	42393031	0.380172	0.520457	0.999891	0.15539	0.999939
1	42393038	0.263793	0.183849	0.999891	0.714471	0.999939
1	42393062	0.37931	0.475755	0.999891	0.151566	0.999939
1	42402752	0.392241	0.372137	0.999891	0.585886	0.999939
1	42471126	0.315517	0.0527638	0.999891	0.670247	0.999939
1	42471137	0.255172	0.989503	0.999891	0.87179	0.999939
1	42471143	0.315517	0.0527638	0.999891	0.670247	0.999939
1	42471192	0.30431	0.258057	0.999891	0.545042	0.999939
1	42521224	0.482759	0.759159	0.999891	0.864732	0.999939
1	42525967	0.491379	0.70843	0.999891	0.425889	0.999939
1	42525971	0.491379	0.70843	0.999891	0.425889	0.999939
1	42526376	0.140517	0.19539	0.999891	0.0900973	0.999939
1	42526442	0.25431	0.799269	0.999891	0.855988	0.999939
1	42542334	0.262069	0.115172	0.999891	0.698396	0.999939
1	42563665	0.143966	0.46274	0.999891	0.533591	0.999939
1	42563673	0.107759	0.45392	0.999891	0.577021	0.999939
1	42613767	0.118966	0.65054	0.999891	0.62578	0.999939
1	42772371	0.271552	0.420311	0.999891	0.183066	0.999939
1	42795640	0.210345	0.635327	0.999891	0.404673	0.999939
1	42978844	0.15	0.98334	0.999891	0.660868	0.999939
1	42978887	0.149138	0.986048	0.999891	0.726438	0.999939
1	43009949	0.249138	0.845477	0.999891	0.695754	0.999939
1	43009956	0.106897	0.90276	0.999891	0.41577	0.999939
1	43009969	0.114655	0.585207	0.999891	0.285682	0.999939
1	43009991	0.106897	0.90276	0.999891	0.41577	0.999939
1	43014643	0.125	0.828701	0.999891	0.697405	0.999939
1	43043676	0.250862	0.336182	0.999891	0.986903	0.999939
1	43043687	0.4	0.818453	0.999891	0.54136	0.999939
1	43051719	0.173276	0.124944	0.999891	0.251499	0.999939
1	43053119	0.211207	0.998788	0.999891	0.557477	0.999939
1	43073863	0.114655	0.213584	0.999891	0.293416	0.999939
1	43125048	0.261207	0.142991	0.999891	0.955161	0.999939
1	43129150	0.226724	0.47668	0.999891	0.417175	0.999939
1	43129907	0.256897	0.0525821	0.999891	0.589619	0.999939
1	43212031	0.203448	0.656994	0.999891	0.0484003	0.999939
1	43212053	0.256897	0.888807	0.999891	0.0720265	0.999939
1	43212067	0.203448	0.656994	0.999891	0.0484003	0.999939
1	43284682	0.199138	0.697758	0.999891	0.903794	0.999939
1	43284689	0.199138	0.697758	0.999891	0.903794	0.999939
1	43284789	0.193103	0.557281	0.999891	0.74585	0.999939
1	43284790	0.193103	0.557281	0.999891	0.74585	0.999939
1	43284794	0.193103	0.557281	0.999891	0.74585	0.999939
1	43284795	0.225	0.442535	0.999891	0.65324	0.999939
1	43301899	0.186207	0.126374	0.999891	0.269399	0.999939
1	43349434	0.164655	0.728671	0.999891	0.134639	0.999939
1	43365066	0.455172	0.0150965	0.950653	0.962853	0.999939
1	43370535	0.141379	0.108415	0.999891	0.786429	0.999939
1	43419194	0.393103	0.17091	0.999891	0.662636	0.999939
1	43419220	0.243103	0.899112	0.999891	0.868446	0.999939
1	43477808	0.142241	0.051856	0.999891	0.804818	0.999939
1	43477837	0.289655	0.728663	0.999891	0.864092	0.999939
1	43477857	0.342241	0.778876	0.999891	0.801215	0.999939
1	43538466	0.225	0.443066	0.999891	0.353739	0.999939
1	43542621	0.112931	0.895318	0.999891	0.370101	0.999939
1	43635830	0.17931	0.519232	0.999891	0.00561993	0.808254
1	43635864	0.143966	0.105517	0.999891	0.794914	0.999939
1	43797196	0.253448	0.770084	0.999891	0.776163	0.999939
1	43801859	0.219828	0.377276	0.999891	0.16404	0.999939
1	43977783	0.157759	0.224079	0.999891	0.544828	0.999939
1	43982185	0.269828	0.186212	0.999891	0.474185	0.999939
1	44014184	0.262931	0.211121	0.999891	0.273808	0.999939
1	44021434	0.4	0.545703	0.999891	0.589862	0.999939
1	44082971	0.183621	0.453358	0.999891	0.199737	0.999939
1	44169043	0.193966	0.656354	0.999891	0.402126	0.999939
1	44327345	0.493103	0.580446	0.999891	0.98626	0.999939
1	44384382	0.466379	0.931891	0.999891	0.631819	0.999939
1	44514933	0.113793	0.12528	0.999891	0.785952	0.999939
1	44519924	0.369828	0.276261	0.999891	0.73916	0.999939
1	44548083	0.336207	0.680615	0.999891	0.584853	0.999939
1	44553570	0.114655	0.490134	0.999891	0.672093	0.999939
1	44553582	0.114655	0.490134	0.999891	0.672093	0.999939
1	44684939	0.192241	0.179243	0.999891	0.0764789	0.999939
1	44712984	0.372414	0.95385	0.999891	0.732472	0.999939
1	44725842	0.243966	0.525005	0.999891	0.234471	0.999939
1	44725869	0.242241	0.477827	0.999891	0.186987	0.999939
1	44831144	0.206034	0.755391	0.999891	0.253456	0.999939
1	44831234	0.438793	0.422485	0.999891	0.194666	0.999939
1	44833467	0.226724	0.036832	0.999891	0.391909	0.999939
1	44833475	0.230172	0.076343	0.999891	0.408272	0.999939
1	44833499	0.309483	0.811281	0.999891	0.3252	0.999939
1	44833522	0.226724	0.036832	0.999891	0.391909	0.999939
1	44833567	0.233621	0.0346321	0.999891	0.384846	0.999939
1	44835407	0.237069	0.939648	0.999891	0.559358	0.999939
1	44861010	0.286207	0.0605918	0.999891	0.658728	0.999939
1	44890398	0.259483	0.957721	0.999891	0.502175	0.999939
1	45011911	0.435345	0.587743	0.999891	0.80892	0.999939
1	45053858	0.207759	0.118433	0.999891	0.365034	0.999939
1	45144126	0.325862	0.260721	0.999891	0.993818	0.999939
1	45147123	0.171552	0.669701	0.999891	0.760103	0.999939
1	45189094	0.208621	0.322598	0.999891	0.335611	0.999939
1	45189107	0.208621	0.322598	0.999891	0.335611	0.999939
1	45189223	0.207759	0.24054	0.999891	0.308848	0.999939
1	45189283	0.207759	0.10161	0.999891	0.331925	0.999939
1	45189325	0.207759	0.10161	0.999891	0.331925	0.999939
1	45218434	0.201724	0.283545	0.999891	0.333394	0.999939
1	45218462	0.201724	0.283545	0.999891	0.333394	0.999939
1	45220886	0.333621	0.178386	0.999891	0.693215	0.999939
1	45220911	0.431897	0.364017	0.999891	0.929627	0.999939
1	45220939	0.306897	0.871228	0.999891	0.732598	0.999939
1	45227311	0.283621	0.838395	0.999891	0.916121	0.999939
1	45308741	0.298276	0.136806	0.999891	0.244801	0.999939
1	45308750	0.298276	0.136806	0.999891	0.244801	0.999939
1	45457056	0.171552	0.0591143	0.999891	0.131116	0.999939
1	45683146	0.155172	0.0943899	0.999891	0.199693	0.999939
1	45686033	0.156897	0.0586505	0.999891	0.564843	0.999939
1	45693729	0.124138	0.0156265	0.97052	0.201631	0.999939
1	45693807	0.15431	0.0547308	0.999891	0.254956	0.999939
1	45693824	0.451724	0.175463	0.999891	0.537682	0.999939
1	45706916	0.121552	0.129577	0.999891	0.470706	0.999939
1	45707021	0.181034	0.165307	0.999891	0.627511	0.999939
1	45710438	0.396552	0.00455197	0.757258	0.112547	0.999939
1	45723483	0.181034	0.406985	0.999891	0.278702	0.999939
1	45723514	0.219828	0.580903	0.999891	0.894755	0.999939
1	45757291	0.235345	0.237977	0.999891	0.030688	0.999939
1	45757326	0.143966	0.581756	0.999891	0.51124	0.999939
1	45778848	0.232759	0.0844999	0.999891	0.251439	0.999939
1	45880673	0.425	0.539997	0.999891	0.366335	0.999939
1	45994479	0.135345	0.753533	0.999891	0.758228	0.999939
1	46006904	0.192241	0.95608	0.999891	0.999044	0.999939
1	46068058	0.174138	0.283085	0.999891	0.799113	0.999939
1	46068078	0.207759	0.21589	0.999891	0.393413	0.999939
1	46068090	0.174138	0.283085	0.999891	0.799113	0.999939
1	46108495	0.141379	0.428243	0.999891	0.815253	0.999939
1	46156886	0.184483	0.827195	0.999891	0.0869265	0.999939
1	46373891	0.22069	0.785187	0.999891	0.170242	0.999939
1	46403987	0.210345	0.207981	0.999891	0.92226	0.999939
1	46429108	0.197414	0.862143	0.999891	0.257242	0.999939
1	46429128	0.123276	0.767015	0.999891	0.338241	0.999939
1	46429147	0.193966	0.970764	0.999891	0.242665	0.999939
1	46429179	0.203448	0.784735	0.999891	0.685105	0.999939
1	46429190	0.203448	0.784735	0.999891	0.685105	0.999939
1	46429208	0.203448	0.784735	0.999891	0.685105	0.999939
1	46430582	0.269828	0.256173	0.999891	0.566054	0.999939
1	46440385	0.169828	0.627242	0.999891	0.323839	0.999939
1	46441046	0.187069	0.385705	0.999891	0.605653	0.999939
1	46499650	0.427586	0.637037	0.999891	0.593058	0.999939
1	46501811	0.298276	0.502898	0.999891	0.645333	0.999939
1	46509158	0.192241	0.496725	0.999891	0.55051	0.999939
1	46509166	0.25431	0.250848	0.999891	0.45716	0.999939
1	46509252	0.394828	0.512651	0.999891	0.305584	0.999939
1	46531676	0.268103	0.132128	0.999891	0.0897129	0.999939
1	46531700	0.134483	0.127194	0.999891	0.329982	0.999939
1	46534992	0.265517	0.84581	0.999891	0.207708	0.999939
1	46741496	0.108621	0.190637	0.999891	0.436729	0.999939
1	46761236	0.374138	0.140494	0.999891	0.187736	0.999939
1	46761256	0.333621	0.273417	0.999891	0.700244	0.999939
1	46799626	0.282759	0.311233	0.999891	0.251995	0.999939
1	46799639	0.337069	0.202411	0.999891	0.0465696	0.999939
1	46820384	0.164655	0.410377	0.999891	0.93822	0.999939
1	46840916	0.342241	0.155545	0.999891	0.698009	0.999939
1	46840917	0.182759	0.773489	0.999891	0.897617	0.999939
1	46881604	0.332759	0.657284	0.999891	0.0450005	0.999939
1	46881624	0.332759	0.657284	0.999891	0.0450005	0.999939
1	46881638	0.332759	0.657284	0.999891	0.0450005	0.999939
1	46881657	0.167241	0.852361	0.999891	0.848674	0.999939
1	46881712	0.111207	0.971314	0.999891	0.846198	0.999939
1	46901198	0.406897	0.881398	0.999891	0.903411	0.999939
1	46933376	0.105172	0.226089	0.999891	0.606269	0.999939
1	46997070	0.484483	0.144502	0.999891	0.32645	0.999939
1	46997071	0.466379	0.207946	0.999891	0.204405	0.999939
1	46997090	0.299138	0.609746	0.999891	0.0554416	0.999939
1	46997129	0.411207	0.636188	0.999891	0.538589	0.999939
1	46997170	0.194828	0.167782	0.999891	0.881226	0.999939
1	46997171	0.122414	0.170483	0.999891	0.548119	0.999939
1	46999379	0.4	0.264223	0.999891	0.497136	0.999939
1	46999415	0.401724	0.443337	0.999891	0.32087	0.999939
1	47028170	0.155172	0.173081	0.999891	0.944032	0.999939
1	47028181	0.155172	0.173081	0.999891	0.944032	0.999939
1	47060204	0.450862	0.83262	0.999891	0.43259	0.999939
1	47128412	0.35	0.480197	0.999891	0.707783	0.999939
1	47128454	0.492241	0.178113	0.999891	0.187218	0.999939
1	47128496	0.264655	0.972058	0.999891	0.779453	0.999939
1	47219242	0.341379	0.319046	0.999891	0.938648	0.999939
1	47219245	0.341379	0.319046	0.999891	0.938648	0.999939
1	47278358	0.252586	0.691243	0.999891	0.153581	0.999939
1	47278394	0.142241	0.0629188	0.999891	0.355616	0.999939
1	47331591	0.293103	0.711195	0.999891	0.556254	0.999939
1	47336366	0.156897	0.918063	0.999891	0.331683	0.999939
1	47357821	0.115517	0.631785	0.999891	0.374594	0.999939
1	47363404	0.214655	0.372211	0.999891	0.799189	0.999939
1	47379016	0.174138	0.518697	0.999891	0.87915	0.999939
1	47384115	0.224138	0.185857	0.999891	0.179976	0.999939
1	47403338	0.22931	0.240172	0.999891	0.66233	0.999939
1	47403344	0.449138	0.818351	0.999891	0.697587	0.999939
1	47413395	0.228448	0.709846	0.999891	0.676183	0.999939
1	47413422	0.250862	0.382793	0.999891	0.516968	0.999939
1	47440780	0.419828	0.786531	0.999891	0.994425	0.999939
1	47496896	0.139655	0.85404	0.999891	0.524741	0.999939
1	47617671	0.149138	0.919535	0.999891	0.518755	0.999939
1	47634123	0.12931	0.752735	0.999891	0.481075	0.999939
1	47634163	0.12931	0.752735	0.999891	0.481075	0.999939
1	47661969	0.435345	0.0823402	0.999891	0.280901	0.999939
1	47661977	0.138793	0.971369	0.999891	0.683292	0.999939
1	47672043	0.192241	0.522815	0.999891	0.596185	0.999939
1	47714435	0.137931	0.00996412	0.857505	0.838351	0.999939
1	47714441	0.175	0.363297	0.999891	0.679214	0.999939
1	47761761	0.119828	0.0541691	0.999891	0.57568	0.999939
1	47761768	0.134483	0.606956	0.999891	0.238527	0.999939
1	47761782	0.160345	0.656413	0.999891	0.46043	0.999939
1	47837624	0.194828	0.745376	0.999891	0.363743	0.999939
1	47837627	0.156034	0.863284	0.999891	0.648552	0.999939
1	47865977	0.182759	0.519562	0.999891	0.686193	0.999939
1	47990471	0.15	0.356434	0.999891	0.763219	0.999939
1	47990527	0.125862	0.512218	0.999891	0.679279	0.999939
1	47990533	0.125862	0.512218	0.999891	0.679279	0.999939
1	47990545	0.125862	0.512218	0.999891	0.679279	0.999939
1	48001698	0.125862	0.267436	0.999891	0.055291	0.999939
1	48001734	0.125862	0.267436	0.999891	0.055291	0.999939
1	48010345	0.123276	0.699813	0.999891	0.185258	0.999939
1	48012431	0.12931	0.849541	0.999891	0.36666	0.999939
1	48012437	0.12931	0.849541	0.999891	0.36666	0.999939
1	48012488	0.117241	0.803242	0.999891	0.308179	0.999939
1	48122069	0.162069	0.30576	0.999891	0.337626	0.999939
1	48129367	0.402586	0.387695	0.999891	0.138011	0.999939
1	48129405	0.187069	0.950993	0.999891	0.506121	0.999939
1	48132315	0.132759	0.742267	0.999891	0.964535	0.999939
1	48132332	0.149138	0.587547	0.999891	0.711954	0.999939
1	48160624	0.138793	0.213228	0.999891	0.463791	0.999939
1	48162700	0.142241	0.189412	0.999891	0.188269	0.999939
1	48163900	0.17069	0.18467	0.999891	0.331563	0.999939
1	48164933	0.431034	0.0356153	0.999891	0.0667984	0.999939
1	48242642	0.141379	0.126999	0.999891	0.192988	0.999939
1	48242645	0.141379	0.126999	0.999891	0.192988	0.999939
1	48245502	0.135345	0.53578	0.999891	0.202194	0.999939
1	48245676	0.446552	0.00426021	0.743169	0.0469365	0.999939
1	48301215	0.12931	0.503731	0.999891	0.640592	0.999939
1	48304978	0.236207	0.529174	0.999891	0.853089	0.999939
1	48304988	0.444828	0.0842316	0.999891	0.529847	0.999939
1	48309295	0.151724	0.628426	0.999891	0.0930886	0.999939
1	48309322	0.126724	0.679148	0.999891	0.385253	0.999939
1	48417251	0.268103	0.129299	0.999891	0.731471	0.999939
1	48417307	0.477586	0.583948	0.999891	0.600928	0.999939
1	48440871	0.156034	0.744474	0.999891	0.875862	0.999939
1	48440895	0.126724	0.984441	0.999891	0.278583	0.999939
1	48440953	0.166379	0.297745	0.999891	0.898518	0.999939
1	48464771	0.268966	0.44209	0.999891	0.285437	0.999939
1	48529097	0.234483	0.450011	0.999891	0.187767	0.999939
1	48586415	0.162069	0.942159	0.999891	0.556634	0.999939
1	48631705	0.261207	0.136412	0.999891	0.898247	0.999939
1	48755395	0.317241	0.384405	0.999891	0.926684	0.999939
1	48813531	0.231897	0.268962	0.999891	0.518059	0.999939
1	48822163	0.488793	0.517677	0.999891	0.358562	0.999939
1	48822166	0.487069	0.486313	0.999891	0.357895	0.999939
1	48883247	0.443103	0.341845	0.999891	0.7991	0.999939
1	48883266	0.49569	0.233861	0.999891	0.715157	0.999939
1	48947031	0.240517	0.438725	0.999891	0.479575	0.999939
1	48952166	0.200862	0.24657	0.999891	0.252332	0.999939
1	48952167	0.200862	0.24657	0.999891	0.252332	0.999939
1	48952184	0.431897	0.972965	0.999891	0.772989	0.999939
1	48952195	0.258621	0.0812755	0.999891	0.900574	0.999939
1	48989250	0.108621	0.525623	0.999891	0.504676	0.999939
1	48989277	0.108621	0.525623	0.999891	0.504676	0.999939
1	48993357	0.156034	0.363147	0.999891	0.517894	0.999939
1	48996647	0.380172	0.0991519	0.999891	0.115367	0.999939
1	49063736	0.218966	0.043624	0.999891	0.450434	0.999939
1	49077107	0.233621	0.0390292	0.999891	0.699867	0.999939
1	49077114	0.233621	0.0390292	0.999891	0.699867	0.999939
1	49077182	0.219828	0.0440582	0.999891	0.929197	0.999939
1	49138774	0.362069	0.599496	0.999891	0.408554	0.999939
1	49138809	0.128448	0.594208	0.999891	0.572136	0.999939
1	49141110	0.189655	0.759664	0.999891	0.184682	0.999939
1	49141176	0.189655	0.30166	0.999891	0.201956	0.999939
1	49153880	0.341379	0.223127	0.999891	0.18423	0.999939
1	49173067	0.47069	0.971135	0.999891	0.932508	0.999939
1	49173512	0.29569	0.33857	0.999891	0.0182532	0.999939
1	49180369	0.205172	0.696476	0.999891	0.311089	0.999939
1	49209913	0.250862	0.805444	0.999891	0.814362	0.999939
1	49265425	0.272414	0.157198	0.999891	0.989674	0.999939
1	49265444	0.271552	0.148742	0.999891	0.912931	0.999939
1	49295077	0.166379	0.981827	0.999891	0.306953	0.999939
1	49295119	0.163793	0.0472929	0.999891	0.225414	0.999939
1	49295133	0.163793	0.0472929	0.999891	0.225414	0.999939
1	49295134	0.200862	0.10409	0.999891	0.13233	0.999939
1	49310575	0.350862	0.0435406	0.999891	0.0168874	0.999939
1	49323368	0.290517	0.648463	0.999891	0.33754	0.999939
1	49325593	0.147414	0.188665	0.999891	0.909771	0.999939
1	49329732	0.155172	0.706793	0.999891	0.904527	0.999939
1	49343903	0.240517	0.356518	0.999891	0.461738	0.999939
1	49431535	0.407759	0.272027	0.999891	0.954855	0.999939
1	49431653	0.149138	0.264259	0.999891	0.966333	0.999939
1	49451911	0.373276	0.683289	0.999891	0.498258	0.999939
1	49454161	0.237931	0.238726	0.999891	0.424138	0.999939
1	49454182	0.250862	0.420705	0.999891	0.536193	0.999939
1	49454213	0.250862	0.420705	0.999891	0.536193	0.999939
1	49467104	0.22069	0.396325	0.999891	0.52954	0.999939
1	49470683	0.116379	0.972622	0.999891	0.692427	0.999939
1	49483102	0.152586	0.101014	0.999891	0.350027	0.999939
1	49483103	0.152586	0.101014	0.999891	0.350027	0.999939
1	49483104	0.152586	0.101014	0.999891	0.350027	0.999939
1	49483107	0.152586	0.101014	0.999891	0.350027	0.999939
1	49598214	0.117241	0.74337	0.999891	0.811273	0.999939
1	49693662	0.399138	0.341098	0.999891	0.378528	0.999939
1	49693679	0.131034	0.513197	0.999891	0.646737	0.999939
1	49693717	0.4	0.341308	0.999891	0.333353	0.999939
1	49704689	0.187931	0.213451	0.999891	0.911125	0.999939
1	49704704	0.193966	0.238151	0.999891	0.674021	0.999939
1	49705119	0.17069	0.57988	0.999891	0.515036	0.999939
1	49705121	0.17069	0.57988	0.999891	0.515036	0.999939
1	49705218	0.356034	0.421005	0.999891	0.951817	0.999939
1	49705225	0.355172	0.431888	0.999891	0.951817	0.999939
1	49779549	0.137069	0.968953	0.999891	0.491995	0.999939
1	49779551	0.137069	0.968953	0.999891	0.491995	0.999939
1	49779554	0.137069	0.968953	0.999891	0.491995	0.999939
1	49779583	0.137069	0.968953	0.999891	0.491995	0.999939
1	49819329	0.209483	0.915347	0.999891	0.583013	0.999939
1	49888342	0.417241	0.861161	0.999891	0.990848	0.999939
1	49888344	0.417241	0.861161	0.999891	0.990848	0.999939
1	49888353	0.417241	0.861161	0.999891	0.990848	0.999939
1	49905108	0.158621	0.481118	0.999891	0.767085	0.999939
1	49929302	0.475862	0.181692	0.999891	0.518728	0.999939
1	49929318	0.424138	0.95954	0.999891	0.981432	0.999939
1	50000741	0.335345	0.908824	0.999891	0.596484	0.999939
1	50000757	0.106034	0.423441	0.999891	0.110743	0.999939
1	50000761	0.441379	0.694477	0.999891	0.116994	0.999939
1	50000798	0.331897	0.777564	0.999891	0.464866	0.999939
1	50000799	0.441379	0.694477	0.999891	0.116994	0.999939
1	50003630	0.352586	0.229854	0.999891	0.159177	0.999939
1	50003631	0.40431	0.992765	0.999891	0.596709	0.999939
1	50003637	0.467241	0.802225	0.999891	0.151993	0.999939
1	50009016	0.464655	0.402695	0.999891	0.104232	0.999939
1	50009017	0.464655	0.402695	0.999891	0.104232	0.999939
1	50017572	0.168966	0.789786	0.999891	0.415112	0.999939
1	50085367	0.387069	0.911679	0.999891	0.129039	0.999939
1	50089885	0.406897	0.527855	0.999891	0.480766	0.999939
1	50094609	0.402586	0.64075	0.999891	0.117658	0.999939
1	50110866	0.286207	0.405717	0.999891	0.722298	0.999939
1	50110871	0.286207	0.405717	0.999891	0.722298	0.999939
1	50110965	0.293966	0.1148	0.999891	0.723848	0.999939
1	50110986	0.369828	0.75671	0.999891	0.0840626	0.999939
1	50117661	0.406897	0.895718	0.999891	0.586552	0.999939
1	50126333	0.122414	0.164435	0.999891	0.796382	0.999939
1	50126334	0.456897	0.658837	0.999891	0.390249	0.999939
1	50230889	0.139655	0.609414	0.999891	0.422022	0.999939
1	50275409	0.144828	0.270751	0.999891	0.214532	0.999939
1	50304339	0.119828	0.231072	0.999891	0.495579	0.999939
1	50304350	0.387931	0.862729	0.999891	0.836578	0.999939
1	50381601	0.160345	0.854305	0.999891	0.530979	0.999939
1	50381626	0.380172	0.898498	0.999891	0.438264	0.999939
1	50406852	0.291379	0.615122	0.999891	0.872328	0.999939
1	50471535	0.114655	0.546988	0.999891	0.917269	0.999939
1	50471576	0.114655	0.546988	0.999891	0.917269	0.999939
1	50472009	0.152586	0.44822	0.999891	0.417828	0.999939
1	50472015	0.152586	0.378581	0.999891	0.602465	0.999939
1	50485129	0.125	0.53175	0.999891	0.84669	0.999939
1	50490085	0.437069	0.587025	0.999891	0.413476	0.999939
1	50561574	0.263793	0.922099	0.999891	0.464019	0.999939
1	50561592	0.263793	0.922099	0.999891	0.464019	0.999939
1	50567802	0.109483	0.991551	0.999891	0.648193	0.999939
1	50574604	0.281897	0.830877	0.999891	0.630891	0.999939
1	50610739	0.130172	0.202301	0.999891	0.737025	0.999939
1	50612420	0.176724	0.149007	0.999891	0.483577	0.999939
1	50618699	0.399138	0.478062	0.999891	0.965868	0.999939
1	50618701	0.192241	0.69219	0.999891	0.691816	0.999939
1	50775938	0.489655	0.456196	0.999891	0.169698	0.999939
1	50801736	0.136207	0.0975662	0.999891	0.914003	0.999939
1	50801755	0.136207	0.0975662	0.999891	0.914003	0.999939
1	50804567	0.363793	0.366198	0.999891	0.528559	0.999939
1	50846712	0.12931	0.147261	0.999891	0.738453	0.999939
1	50890942	0.131897	0.964152	0.999891	0.62064	0.999939
1	50890944	0.131897	0.964152	0.999891	0.62064	0.999939
1	50890946	0.131897	0.964152	0.999891	0.62064	0.999939
1	50915522	0.382759	0.164185	0.999891	0.730095	0.999939
1	50927434	0.461207	0.836268	0.999891	0.638406	0.999939
1	50927438	0.225	0.0453507	0.999891	0.61742	0.999939
1	51061565	0.393103	0.000207755	0.257175	0.143087	0.999939
1	51061607	0.396552	0.000496062	0.368657	0.0876251	0.999939
1	51080426	0.191379	0.0557169	0.999891	0.98603	0.999939
1	51080436	0.315517	0.0613761	0.999891	0.517849	0.999939
1	51080439	0.315517	0.0613761	0.999891	0.517849	0.999939
1	51080454	0.191379	0.0557169	0.999891	0.98603	0.999939
1	51095787	0.339655	0.151683	0.999891	0.185785	0.999939
1	51127889	0.400862	0.24661	0.999891	0.81113	0.999939
1	51127898	0.400862	0.24661	0.999891	0.81113	0.999939
1	51127989	0.499138	0.261692	0.999891	0.389107	0.999939
1	51282897	0.276724	0.431762	0.999891	0.835679	0.999939
1	51284025	0.415517	0.0733515	0.999891	0.680812	0.999939
1	51284110	0.172414	0.520765	0.999891	0.386319	0.999939
1	51318377	0.35	0.841149	0.999891	0.403735	0.999939
1	51395588	0.180172	0.558335	0.999891	0.189734	0.999939
1	51412730	0.332759	0.908421	0.999891	0.777796	0.999939
1	51412743	0.331034	0.789049	0.999891	0.811419	0.999939
1	51412751	0.331034	0.789049	0.999891	0.811419	0.999939
1	51412752	0.237931	0.282487	0.999891	0.286949	0.999939
1	51447307	0.237931	0.400923	0.999891	0.246862	0.999939
1	51447340	0.237069	0.437208	0.999891	0.247825	0.999939
1	51459141	0.114655	0.651162	0.999891	0.963558	0.999939
1	51524866	0.239655	0.161592	0.999891	0.924003	0.999939
1	51538381	0.218966	0.683747	0.999891	0.586903	0.999939
1	51538390	0.218966	0.683747	0.999891	0.586903	0.999939
1	51538425	0.218966	0.683747	0.999891	0.586903	0.999939
1	51538468	0.256034	0.21181	0.999891	0.679254	0.999939
1	51553921	0.207759	0.0835198	0.999891	0.824121	0.999939
1	51553949	0.452586	0.554341	0.999891	0.744806	0.999939
1	51553962	0.497414	0.391955	0.999891	0.370451	0.999939
1	51564029	0.497414	0.183916	0.999891	0.553079	0.999939
1	51564061	0.122414	0.11253	0.999891	0.00679084	0.883224
1	51564289	0.130172	0.0144784	0.930119	0.0100636	0.999939
1	51564321	0.118966	0.027574	0.999891	0.0380883	0.999939
1	51564377	0.490517	0.372386	0.999891	0.993192	0.999939
1	51566420	0.47931	0.251594	0.999891	0.909423	0.999939
1	51594168	0.135345	0.0242543	0.999891	0.112966	0.999939
1	51655290	0.160345	0.584993	0.999891	0.647165	0.999939
1	51656592	0.315517	0.0856072	0.999891	0.101819	0.999939
1	51656593	0.315517	0.0856072	0.999891	0.101819	0.999939
1	51656595	0.315517	0.0856072	0.999891	0.101819	0.999939
1	51656602	0.315517	0.0856072	0.999891	0.101819	0.999939
1	51705816	0.103448	0.498511	0.999891	0.38034	0.999939
1	51705890	0.366379	0.110055	0.999891	0.593421	0.999939
1	51705891	0.366379	0.110055	0.999891	0.593421	0.999939
1	51705892	0.361207	0.194894	0.999891	0.792564	0.999939
1	51705893	0.366379	0.110055	0.999891	0.593421	0.999939
1	51705894	0.366379	0.110055	0.999891	0.593421	0.999939
1	51823828	0.347414	0.975243	0.999891	0.943463	0.999939
1	51849677	0.251724	0.783834	0.999891	0.375735	0.999939
1	51899455	0.202586	0.154673	0.999891	0.21407	0.999939
1	52025052	0.336207	0.352187	0.999891	0.831273	0.999939
1	52028751	0.281034	0.560966	0.999891	0.223168	0.999939
1	52029313	0.243103	0.788416	0.999891	0.977769	0.999939
1	52030693	0.114655	0.25727	0.999891	0.255686	0.999939
1	52031163	0.436207	0.700312	0.999891	0.815613	0.999939
1	52066550	0.418103	0.0394297	0.999891	0.443691	0.999939
1	52191406	0.130172	0.846198	0.999891	0.814685	0.999939
1	52191422	0.130172	0.846198	0.999891	0.814685	0.999939
1	52191430	0.130172	0.846198	0.999891	0.814685	0.999939
1	52251991	0.219828	0.484347	0.999891	0.740721	0.999939
1	52252024	0.169828	0.811842	0.999891	0.187477	0.999939
1	52252034	0.283621	0.536954	0.999891	0.253488	0.999939
1	52252039	0.281897	0.509447	0.999891	0.218448	0.999939
1	52252051	0.169828	0.811842	0.999891	0.187477	0.999939
1	52256735	0.217241	0.0928238	0.999891	0.981363	0.999939
1	52256751	0.490517	0.772133	0.999891	0.472148	0.999939
1	52256764	0.181897	0.0220584	0.977585	0.811274	0.999939
1	52258777	0.425	0.671569	0.999891	0.0237426	0.999939
1	52275062	0.183621	0.906767	0.999891	0.721628	0.999939
1	52275065	0.183621	0.906767	0.999891	0.721628	0.999939
1	52543463	0.137069	0.87562	0.999891	0.577717	0.999939
1	52544142	0.276724	0.92674	0.999891	0.663024	0.999939
1	52544482	0.275	0.476653	0.999891	0.29429	0.999939
1	52544808	0.391379	0.334788	0.999891	0.894711	0.999939
1	52573080	0.241379	0.969761	0.999891	0.531994	0.999939
1	52574549	0.338793	0.201205	0.999891	0.643188	0.999939
1	52575238	0.265517	0.762463	0.999891	0.517518	0.999939
1	52575240	0.264655	0.9758	0.999891	0.58086	0.999939
1	52576794	0.310345	0.591305	0.999891	0.473568	0.999939
1	52576798	0.310345	0.591305	0.999891	0.473568	0.999939
1	52593503	0.371552	0.213435	0.999891	0.475164	0.999939
1	52601726	0.487069	0.443377	0.999891	0.452384	0.999939
1	52648956	0.306897	0.830832	0.999891	0.992537	0.999939
1	52648957	0.306897	0.830832	0.999891	0.992537	0.999939
1	52648960	0.306897	0.830832	0.999891	0.992537	0.999939
1	52648961	0.306897	0.830832	0.999891	0.992537	0.999939
1	52685218	0.189655	0.209829	0.999891	0.678892	0.999939
1	52685274	0.276724	0.802874	0.999891	0.542173	0.999939
1	52685324	0.125862	0.614435	0.999891	0.347711	0.999939
1	52685326	0.12931	0.57377	0.999891	0.275166	0.999939
1	52721682	0.300862	0.0424736	0.999891	0.894503	0.999939
1	52729904	0.151724	0.293317	0.999891	0.904467	0.999939
1	52763866	0.208621	0.744717	0.999891	0.848239	0.999939
1	52778951	0.47069	0.873163	0.999891	0.769644	0.999939
1	52795412	0.35431	0.193554	0.999891	0.978218	0.999939
1	52821419	0.27069	0.249539	0.999891	0.409465	0.999939
1	52821420	0.268966	0.319804	0.999891	0.342666	0.999939
1	52821512	0.159483	0.382605	0.999891	0.970141	0.999939
1	52885710	0.157759	0.221079	0.999891	0.943852	0.999939
1	52885731	0.157759	0.221079	0.999891	0.943852	0.999939
1	52885740	0.157759	0.221079	0.999891	0.943852	0.999939
1	52887068	0.102586	0.289415	0.999891	0.144753	0.999939
1	52910557	0.109483	0.774971	0.999891	0.118097	0.999939
1	52969861	0.116379	0.16	0.999891	0.157061	0.999939
1	52970717	0.196552	0.128231	0.999891	0.225859	0.999939
1	52970719	0.309483	0.642464	0.999891	0.980208	0.999939
1	52987187	0.17069	0.120096	0.999891	0.212282	0.999939
1	52992003	0.115517	0.666464	0.999891	0.476485	0.999939
1	53020971	0.134483	0.188696	0.999891	0.195994	0.999939
1	53021084	0.125862	0.0528625	0.999891	0.176783	0.999939
1	53021085	0.124138	0.186251	0.999891	0.616691	0.999939
1	53021108	0.125862	0.0528625	0.999891	0.176783	0.999939
1	53052058	0.183621	0.493368	0.999891	0.576376	0.999939
1	53052087	0.183621	0.493368	0.999891	0.576376	0.999939
1	53058963	0.169828	0.529682	0.999891	0.637061	0.999939
1	53058989	0.169828	0.529682	0.999891	0.637061	0.999939
1	53058996	0.169828	0.529682	0.999891	0.637061	0.999939
1	53065536	0.168103	0.726968	0.999891	0.552379	0.999939
1	53065558	0.168103	0.726968	0.999891	0.552379	0.999939
1	53151225	0.19569	0.043883	0.999891	0.30708	0.999939
1	53151289	0.457759	0.797905	0.999891	0.451839	0.999939
1	53433852	0.42069	0.880357	0.999891	0.827708	0.999939
1	53433918	0.412931	0.890013	0.999891	0.83422	0.999939
1	53506923	0.45431	0.987986	0.999891	0.383892	0.999939
1	53539208	0.32931	0.909243	0.999891	0.543326	0.999939
1	53558667	0.148276	0.504066	0.999891	0.462604	0.999939
1	53582626	0.296552	0.927584	0.999891	0.864129	0.999939
1	53606860	0.138793	0.00637043	0.841589	0.669353	0.999939
1	53606904	0.139655	0.0129113	0.913499	0.644736	0.999939
1	53636238	0.115517	0.389857	0.999891	0.578539	0.999939
1	53702025	0.415517	0.598867	0.999891	0.840184	0.999939
1	53702033	0.413793	0.595977	0.999891	0.811115	0.999939
1	53702042	0.317241	0.105014	0.999891	0.869014	0.999939
1	53704230	0.353448	0.263038	0.999891	0.656743	0.999939
1	53704231	0.353448	0.263038	0.999891	0.656743	0.999939
1	53711827	0.451724	0.543293	0.999891	0.910493	0.999939
1	53711832	0.451724	0.543293	0.999891	0.910493	0.999939
1	53711961	0.463793	0.574816	0.999891	0.345265	0.999939
1	53711983	0.431034	0.653765	0.999891	0.819253	0.999939
1	53712033	0.381034	0.997562	0.999891	0.126591	0.999939
1	53712848	0.476724	0.785322	0.999891	0.0747969	0.999939
1	53712862	0.476724	0.785322	0.999891	0.0747969	0.999939
1	53734510	0.12069	0.221648	0.999891	0.743248	0.999939
1	53734513	0.12069	0.221648	0.999891	0.743248	0.999939
1	53734528	0.12069	0.221648	0.999891	0.743248	0.999939
1	53734560	0.12069	0.221648	0.999891	0.743248	0.999939
1	53753291	0.352586	0.159989	0.999891	0.80073	0.999939
1	53753295	0.225862	0.00377785	0.714289	0.730832	0.999939
1	53753300	0.225862	0.00377785	0.714289	0.730832	0.999939
1	53765974	0.208621	0.107142	0.999891	0.0242112	0.999939
1	53765995	0.107759	0.592116	0.999891	0.779705	0.999939
1	53818195	0.477586	0.834593	0.999891	0.576068	0.999939
1	53818197	0.491379	0.786075	0.999891	0.555575	0.999939
1	53844171	0.497414	0.353887	0.999891	0.304534	0.999939
1	53851924	0.113793	0.16958	0.999891	0.123036	0.999939
1	53858841	0.363793	0.76363	0.999891	0.627904	0.999939
1	53874591	0.394828	0.412027	0.999891	0.0959368	0.999939
1	53931063	0.391379	0.351121	0.999891	0.937336	0.999939
1	54003453	0.292241	0.5053	0.999891	0.579124	0.999939
1	54003454	0.224138	0.854708	0.999891	0.568886	0.999939
1	54026806	0.182759	0.485416	0.999891	0.825998	0.999939
1	54028723	0.236207	0.4663	0.999891	0.514452	0.999939
1	54037048	0.268966	0.0742548	0.999891	0.569596	0.999939
1	54054477	0.191379	0.741773	0.999891	0.691043	0.999939
1	54055445	0.231034	0.486431	0.999891	0.589568	0.999939
1	54055470	0.231034	0.486431	0.999891	0.589568	0.999939
1	54055479	0.231034	0.486431	0.999891	0.589568	0.999939
1	54055521	0.232759	0.108099	0.999891	0.486222	0.999939
1	54055522	0.232759	0.108099	0.999891	0.486222	0.999939
1	54055523	0.232759	0.108099	0.999891	0.486222	0.999939
1	54092132	0.123276	0.73605	0.999891	0.242975	0.999939
1	54108533	0.118966	0.564972	0.999891	0.575499	0.999939
1	54111330	0.101724	0.935522	0.999891	0.404533	0.999939
1	54111331	0.101724	0.935522	0.999891	0.404533	0.999939
1	54111332	0.101724	0.935522	0.999891	0.404533	0.999939
1	54111333	0.101724	0.935522	0.999891	0.404533	0.999939
1	54111335	0.102586	0.945212	0.999891	0.341084	0.999939
1	54139077	0.437069	0.522831	0.999891	0.417605	0.999939
1	54173678	0.383621	0.190075	0.999891	0.331977	0.999939
1	54173705	0.383621	0.190075	0.999891	0.331977	0.999939
1	54173731	0.383621	0.190075	0.999891	0.331977	0.999939
1	54173735	0.383621	0.190075	0.999891	0.331977	0.999939
1	54202508	0.374138	0.0969559	0.999891	0.295057	0.999939
1	54216318	0.107759	0.260838	0.999891	0.857289	0.999939
1	54216978	0.140517	0.27663	0.999891	0.840545	0.999939
1	54217000	0.271552	0.922538	0.999891	0.126218	0.999939
1	54241039	0.446552	0.412182	0.999891	0.193579	0.999939
1	54294338	0.192241	0.627059	0.999891	0.704744	0.999939
1	54316951	0.157759	0.938521	0.999891	0.974677	0.999939
1	54429463	0.143966	0.673839	0.999891	0.26583	0.999939
1	54429515	0.192241	0.937695	0.999891	0.479675	0.999939
1	54429518	0.192241	0.937695	0.999891	0.479675	0.999939
1	54509157	0.346552	0.477363	0.999891	0.849927	0.999939
1	54528533	0.232759	0.866828	0.999891	0.428755	0.999939
1	54528607	0.222414	0.541604	0.999891	0.90566	0.999939
1	54534457	0.333621	0.661121	0.999891	0.511367	0.999939
1	54561000	0.243966	0.549558	0.999891	0.559898	0.999939
1	54593155	0.183621	0.745885	0.999891	0.836572	0.999939
1	54595879	0.481897	0.768712	0.999891	0.123303	0.999939
1	54596112	0.4	0.504014	0.999891	0.789099	0.999939
1	54611443	0.398276	0.769985	0.999891	0.834994	0.999939
1	54611445	0.398276	0.769985	0.999891	0.834994	0.999939
1	54611448	0.399138	0.781127	0.999891	0.821924	0.999939
1	54651386	0.158621	0.17251	0.999891	0.131776	0.999939
1	54651423	0.147414	0.220067	0.999891	0.129392	0.999939
1	54662701	0.318103	0.90961	0.999891	0.118304	0.999939
1	54662724	0.353448	0.822611	0.999891	0.0845808	0.999939
1	54662774	0.311207	0.935163	0.999891	0.0905209	0.999939
1	54721922	0.373276	0.490243	0.999891	0.378503	0.999939
1	54743129	0.2	0.62846	0.999891	0.391115	0.999939
1	54743146	0.238793	0.127273	0.999891	0.14633	0.999939
1	54759785	0.201724	0.74091	0.999891	0.917054	0.999939
1	54768400	0.112931	0.766134	0.999891	0.896669	0.999939
1	54769585	0.25431	0.809199	0.999891	0.426899	0.999939
1	54769586	0.253448	0.781625	0.999891	0.408249	0.999939
1	54769587	0.253448	0.781625	0.999891	0.408249	0.999939
1	54769589	0.253448	0.781625	0.999891	0.408249	0.999939
1	54769590	0.253448	0.781625	0.999891	0.408249	0.999939
1	54769591	0.253448	0.781625	0.999891	0.408249	0.999939
1	54771830	0.484483	0.627893	0.999891	0.0897953	0.999939
1	54775455	0.496552	0.621254	0.999891	0.319792	0.999939
1	54775528	0.20431	0.672532	0.999891	0.912358	0.999939
1	54775539	0.325862	0.363851	0.999891	0.201003	0.999939
1	54808549	0.398276	0.142902	0.999891	0.374704	0.999939
1	54809516	0.471552	0.33406	0.999891	0.421908	0.999939
1	54884631	0.155172	0.257729	0.999891	0.928881	0.999939
1	54946910	0.431897	0.577902	0.999891	0.152942	0.999939
1	54979363	0.194828	0.909343	0.999891	0.191812	0.999939
1	54987466	0.378448	0.0172244	0.97313	0.628684	0.999939
1	54993327	0.473276	0.309801	0.999891	0.696643	0.999939
1	55046460	0.132759	0.564912	0.999891	0.746158	0.999939
1	55090390	0.419828	0.714463	0.999891	0.776078	0.999939
1	55090434	0.278448	0.747827	0.999891	0.0304508	0.999939
1	55115966	0.108621	0.229486	0.999891	0.431938	0.999939
1	55137116	0.334483	0.0905435	0.999891	0.252367	0.999939
1	55169524	0.175	0.461922	0.999891	0.437787	0.999939
1	55169543	0.175	0.461922	0.999891	0.437787	0.999939
1	55170589	0.108621	0.174288	0.999891	0.758141	0.999939
1	55207770	0.191379	0.281781	0.999891	0.608977	0.999939
1	55207849	0.287931	0.601456	0.999891	0.780827	0.999939
1	55210480	0.10431	0.579445	0.999891	0.577723	0.999939
1	55223037	0.203448	0.812016	0.999891	0.366946	0.999939
1	55261962	0.114655	0.180504	0.999891	0.656226	0.999939
1	55266024	0.326724	0.425289	0.999891	0.610682	0.999939
1	55266033	0.326724	0.425289	0.999891	0.610682	0.999939
1	55268793	0.299138	0.349893	0.999891	0.696972	0.999939
1	55301224	0.117241	0.307043	0.999891	0.887774	0.999939
1	55301227	0.117241	0.307043	0.999891	0.887774	0.999939
1	55492308	0.316379	0.62132	0.999891	0.435424	0.999939
1	55493306	0.441379	0.400618	0.999891	0.822131	0.999939
1	55493333	0.318103	0.886219	0.999891	0.758029	0.999939
1	55493334	0.318103	0.886219	0.999891	0.758029	0.999939
1	55499319	0.19569	0.337722	0.999891	0.997419	0.999939
1	55544761	0.268103	0.221785	0.999891	0.243232	0.999939
1	55544764	0.268103	0.221785	0.999891	0.243232	0.999939
1	55609067	0.126724	0.906914	0.999891	0.269665	0.999939
1	55669909	0.381897	0.540636	0.999891	0.413532	0.999939
1	55669929	0.382759	0.538754	0.999891	0.409551	0.999939
1	55734859	0.39569	0.828494	0.999891	0.648755	0.999939
1	55755951	0.337931	0.626634	0.999891	0.653581	0.999939
1	55756826	0.293966	0.805173	0.999891	0.98963	0.999939
1	55756841	0.297414	0.525027	0.999891	0.868639	0.999939
1	55791785	0.316379	0.212075	0.999891	0.585689	0.999939
1	55791817	0.366379	0.64673	0.999891	0.667759	0.999939
1	55803950	0.199138	0.436759	0.999891	0.0322264	0.999939
1	55804071	0.188793	0.465231	0.999891	0.261425	0.999939
1	55839484	0.482759	0.590625	0.999891	0.74086	0.999939
1	55863916	0.266379	0.23595	0.999891	0.927009	0.999939
1	55877914	0.334483	0.318787	0.999891	0.706627	0.999939
1	55882562	0.315517	0.921586	0.999891	0.545852	0.999939
1	55882594	0.180172	0.294834	0.999891	0.350272	0.999939
1	55883120	0.372414	0.571019	0.999891	0.398561	0.999939
1	55883127	0.380172	0.417721	0.999891	0.515448	0.999939
1	55946799	0.200862	0.311218	0.999891	0.19365	0.999939
1	55946882	0.126724	0.0975439	0.999891	0.450775	0.999939
1	56001538	0.142241	0.801075	0.999891	0.314063	0.999939
1	56057973	0.282759	0.727245	0.999891	0.400007	0.999939
1	56057989	0.275862	0.909578	0.999891	0.434771	0.999939
1	56069182	0.264655	0.0879367	0.999891	0.114019	0.999939
1	56143671	0.128448	0.560857	0.999891	0.981162	0.999939
1	56143677	0.128448	0.560857	0.999891	0.981162	0.999939
1	56143687	0.128448	0.560857	0.999891	0.981162	0.999939
1	56143746	0.248276	0.0791208	0.999891	0.434426	0.999939
1	56143772	0.214655	0.595525	0.999891	0.110773	0.999939
1	56143785	0.214655	0.595525	0.999891	0.110773	0.999939
1	56165952	0.437931	0.437995	0.999891	0.56406	0.999939
1	56204700	0.431034	0.578692	0.999891	0.821564	0.999939
1	56204701	0.490517	0.250993	0.999891	0.622925	0.999939
1	56204748	0.323276	0.288841	0.999891	0.56215	0.999939
1	56207811	0.157759	0.0209535	0.97313	0.967552	0.999939
1	56208551	0.128448	0.947068	0.999891	0.686868	0.999939
1	56208556	0.369828	0.363023	0.999891	0.0720198	0.999939
1	56208569	0.12931	0.576479	0.999891	0.522876	0.999939
1	56209463	0.348276	0.586818	0.999891	0.0278512	0.999939
1	56224015	0.175	0.554012	0.999891	0.379986	0.999939
1	56225715	0.151724	0.994956	0.999891	0.518208	0.999939
[truncated: 20,293 more rows]
