# Supplementary material for: Retrospective genomic analysis of sorghum adaptation to temperate-zone grain production
Source: Genome Biol. 2013 Jun 26;14(6):R68. doi: 10.1186/gb-2013-14-6-r68 (PMC3706989; doi:10.1186/gb-2013-14-6-r68)
Supplement: Additional File 11 — Table S5. List of barcoded adapters used in library preparation. [file gb-2013-14-6-r68-S11.XLSX]

## Sheet: Barcoded adapter
Table S4. List of adapters used in this study.
Position on Primer Plate		Barcode Sequence	Barcoded Adapter Top Strand	Barcoded Adapter Bottom Strand
row	column
A	1	CCGA	GAT CTA CAC TCT TTC CCT ACA CGA CGC TCT TCC GAT CTC CGA TGC A	TCG GAG ATC GGA AGA GCG TCG TGT AGG GAA AGA GTG TAG ATC
B	1	TTCTA	GAT CTA CAC TCT TTC CCT ACA CGA CGC TCT TCC GAT CTT TCT ATG CA	TAG AAA GAT CGG AAG AGC GTC GTG TAG GGA AAG AGT GTA GAT C
C	1	AATGCA	GAT CTA CAC TCT TTC CCT ACA CGA CGC TCT TCC GAT CTA ATG CAT GCA	TGC ATT AGA TCG GAA GAG CGT CGT GTA GGG AAA GAG TGT AGA TC
D	1	GGACGCATTT	GAT CTA CAC TCT TTC CCT ACA CGA CGC TCT TCC GAT CTG GAC GCA TTT TGC A	AAA TGC GTC CAG ATC GGA AGA GCG TCG TGT AGG GAA AGA GTG TAG ATC
E	1	GTGA	GAT CTA CAC TCT TTC CCT ACA CGA CGC TCT TCC GAT CTG TGA TGC A	TCA CAG ATC GGA AGA GCG TCG TGT AGG GAA AGA GTG TAG ATC
F	1	CACTG	GAT CTA CAC TCT TTC CCT ACA CGA CGC TCT TCC GAT CTC ACT GTG CA	CAG TGA GAT CGG AAG AGC GTC GTG TAG GGA AAG AGT GTA GAT C
G	1	TGTGCA	GAT CTA CAC TCT TTC CCT ACA CGA CGC TCT TCC GAT CTT GTG CAT GCA	TGC ACA AGA TCG GAA GAG CGT CGT GTA GGG AAA GAG TGT AGA TC
H	1	ACACACATTT	GAT CTA CAC TCT TTC CCT ACA CGA CGC TCT TCC GAT CTA CAC ACA TTT TGC A	AAA TGT GTG TAG ATC GGA AGA GCG TCG TGT AGG GAA AGA GTG TAG ATC
A	2	AACG	GAT CTA CAC TCT TTC CCT ACA CGA CGC TCT TCC GAT CTA ACG TGC A	CGT TAG ATC GGA AGA GCG TCG TGT AGG GAA AGA GTG TAG ATC
B	2	GGTCG	GAT CTA CAC TCT TTC CCT ACA CGA CGC TCT TCC GAT CTG GTC GTG CA	CGA CCA GAT CGG AAG AGC GTC GTG TAG GGA AAG AGT GTA GAT C
C	2	CCATCA	GAT CTA CAC TCT TTC CCT ACA CGA CGC TCT TCC GAT CTC CAT CAT GCA	TGA TGG AGA TCG GAA GAG CGT CGT GTA GGG AAA GAG TGT AGA TC
D	2	TTGAACATTT	GAT CTA CAC TCT TTC CCT ACA CGA CGC TCT TCC GAT CTT TGA ACA TTT TGC A	AAA TGT TCA AAG ATC GGA AGA GCG TCG TGT AGG GAA AGA GTG TAG ATC
E	2	CGAT	GAT CTA CAC TCT TTC CCT ACA CGA CGC TCT TCC GAT CTC GAT TGC A	ATC GAG ATC GGA AGA GCG TCG TGT AGG GAA AGA GTG TAG ATC
F	2	TCGAA	GAT CTA CAC TCT TTC CCT ACA CGA CGC TCT TCC GAT CTT CGA ATG CA	TTC GAA GAT CGG AAG AGC GTC GTG TAG GGA AAG AGT GTA GAT C
G	2	ATCGCA	GAT CTA CAC TCT TTC CCT ACA CGA CGC TCT TCC GAT CTA TCG CAT GCA	TGC GAT AGA TCG GAA GAG CGT CGT GTA GGG AAA GAG TGT AGA TC
H	2	GATCGCATTT	GAT CTA CAC TCT TTC CCT ACA CGA CGC TCT TCC GAT CTG ATC GCA TTT TGC A	AAA TGC GAT CAG ATC GGA AGA GCG TCG TGT AGG GAA AGA GTG TAG ATC
A	3	TGCA	GAT CTA CAC TCT TTC CCT ACA CGA CGC TCT TCC GAT CTT GCA TGC A	TGC AAG ATC GGA AGA GCG TCG TGT AGG GAA AGA GTG TAG ATC
B	3	ACTGG	GAT CTA CAC TCT TTC CCT ACA CGA CGC TCT TCC GAT CTA CTG GTG CA	CCA GTA GAT CGG AAG AGC GTC GTG TAG GGA AAG AGT GTA GAT C
C	3	GTACAA	GAT CTA CAC TCT TTC CCT ACA CGA CGC TCT TCC GAT CTG TAC AAT GCA	TTG TAC AGA TCG GAA GAG CGT CGT GTA GGG AAA GAG TGT AGA TC
D	3	CAGTCCATTT	GAT CTA CAC TCT TTC CCT ACA CGA CGC TCT TCC GAT CTC AGT CCA TTT TGC A	AAA TGG ACT GAG ATC GGA AGA GCG TCG TGT AGG GAA AGA GTG TAG ATC
E	3	CATG	GAT CTA CAC TCT TTC CCT ACA CGA CGC TCT TCC GAT CTC ATG TGC A	CAT GAG ATC GGA AGA GCG TCG TGT AGG GAA AGA GTG TAG ATC
F	3	TTACA	GAT CTA CAC TCT TTC CCT ACA CGA CGC TCT TCC GAT CTT TAC ATG CA	TGT AAA GAT CGG AAG AGC GTC GTG TAG GGA AAG AGT GTA GAT C
G	3	ACGTCA	GAT CTA CAC TCT TTC CCT ACA CGA CGC TCT TCC GAT CTA CGT CAT GCA	TGA CGT AGA TCG GAA GAG CGT CGT GTA GGG AAA GAG TGT AGA TC
H	3	GGCAGCATTT	GAT CTA CAC TCT TTC CCT ACA CGA CGC TCT TCC GAT CTG GCA GCA TTT TGC A	AAA TGC TGC CAG ATC GGA AGA GCG TCG TGT AGG GAA AGA GTG TAG ATC
A	4	GCGG	GAT CTA CAC TCT TTC CCT ACA CGA CGC TCT TCC GAT CTG CGG TGC A	CCG CAG ATC GGA AGA GCG TCG TGT AGG GAA AGA GTG TAG ATC
B	4	CTCAG	GAT CTA CAC TCT TTC CCT ACA CGA CGC TCT TCC GAT CTC TCA GTG CA	CTG AGA GAT CGG AAG AGC GTC GTG TAG GGA AAG AGT GTA GAT C
C	4	TATTAA	GAT CTA CAC TCT TTC CCT ACA CGA CGC TCT TCC GAT CTT ATT AAT GCA	TTA ATA AGA TCG GAA GAG CGT CGT GTA GGG AAA GAG TGT AGA TC
D	4	AGACCCATTT	GAT CTA CAC TCT TTC CCT ACA CGA CGC TCT TCC GAT CTA GAC CCA TTT TGC A	AAA TGG GTC TAG ATC GGA AGA GCG TCG TGT AGG GAA AGA GTG TAG ATC
E	4	TCAA	GAT CTA CAC TCT TTC CCT ACA CGA CGC TCT TCC GAT CTT CAA TGC A	TTG AAG ATC GGA AGA GCG TCG TGT AGG GAA AGA GTG TAG ATC
F	4	ATGGA	GAT CTA CAC TCT TTC CCT ACA CGA CGC TCT TCC GAT CTA TGG ATG CA	TCC ATA GAT CGG AAG AGC GTC GTG TAG GGA AAG AGT GTA GAT C
G	4	GACCCA	GAT CTA CAC TCT TTC CCT ACA CGA CGC TCT TCC GAT CTG ACC CAT GCA	TGG GTC AGA TCG GAA GAG CGT CGT GTA GGG AAA GAG TGT AGA TC
H	4	CGTTGCATTT	GAT CTA CAC TCT TTC CCT ACA CGA CGC TCT TCC GAT CTC GTT GCA TTT TGC A	AAA TGC AAC GAG ATC GGA AGA GCG TCG TGT AGG GAA AGA GTG TAG ATC
A	5	ATTA	GAT CTA CAC TCT TTC CCT ACA CGA CGC TCT TCC GAT CTA TTA TGC A	TAA TAG ATC GGA AGA GCG TCG TGT AGG GAA AGA GTG TAG ATC
B	5	GAAGA	GAT CTA CAC TCT TTC CCT ACA CGA CGC TCT TCC GAT CTG AAG ATG CA	TCT TCA GAT CGG AAG AGC GTC GTG TAG GGA AAG AGT GTA GAT C
C	5	CGGCCA	GAT CTA CAC TCT TTC CCT ACA CGA CGC TCT TCC GAT CTC GGC CAT GCA	TGG CCG AGA TCG GAA GAG CGT CGT GTA GGG AAA GAG TGT AGA TC
D	5	TCCTGCATTT	GAT CTA CAC TCT TTC CCT ACA CGA CGC TCT TCC GAT CTT CCT GCA TTT TGC A	AAA TGC AGG AAG ATC GGA AGA GCG TCG TGT AGG GAA AGA GTG TAG ATC
E	5	GGCT	GAT CTA CAC TCT TTC CCT ACA CGA CGC TCT TCC GAT CTG GCT TGC A	AGC CAG ATC GGA AGA GCG TCG TGT AGG GAA AGA GTG TAG ATC
F	5	CCTAA	GAT CTA CAC TCT TTC CCT ACA CGA CGC TCT TCC GAT CTC CTA ATG CA	TTA GGA GAT CGG AAG AGC GTC GTG TAG GGA AAG AGT GTA GAT C
G	5	TTAGCA	GAT CTA CAC TCT TTC CCT ACA CGA CGC TCT TCC GAT CTT TAG CAT GCA	TGC TAA AGA TCG GAA GAG CGT CGT GTA GGG AAA GAG TGT AGA TC
H	5	AAGCGCATTT	GAT CTA CAC TCT TTC CCT ACA CGA CGC TCT TCC GAT CTA AGC GCA TTT TGC A	AAA TGC GCT TAG ATC GGA AGA GCG TCG TGT AGG GAA AGA GTG TAG ATC
A	6	CGGG	GAT CTA CAC TCT TTC CCT ACA CGA CGC TCT TCC GAT CTC GGG TGC A	CCC GAG ATC GGA AGA GCG TCG TGT AGG GAA AGA GTG TAG ATC
B	6	TCCAG	GAT CTA CAC TCT TTC CCT ACA CGA CGC TCT TCC GAT CTT CCA GTG CA	CTG GAA GAT CGG AAG AGC GTC GTG TAG GGA AAG AGT GTA GAT C
C	6	ATTCCA	GAT CTA CAC TCT TTC CCT ACA CGA CGC TCT TCC GAT CTA TTC CAT GCA	TGG AAT AGA TCG GAA GAG CGT CGT GTA GGG AAA GAG TGT AGA TC
D	6	GAATACATTT	GAT CTA CAC TCT TTC CCT ACA CGA CGC TCT TCC GAT CTG AAT ACA TTT TGC A	AAA TGT ATT CAG ATC GGA AGA GCG TCG TGT AGG GAA AGA GTG TAG ATC
E	6	AGTG	GAT CTA CAC TCT TTC CCT ACA CGA CGC TCT TCC GAT CTA GTG TGC A	CAC TAG ATC GGA AGA GCG TCG TGT AGG GAA AGA GTG TAG ATC
F	6	GCACA	GAT CTA CAC TCT TTC CCT ACA CGA CGC TCT TCC GAT CTG CAC ATG CA	TGT GCA GAT CGG AAG AGC GTC GTG TAG GGA AAG AGT GTA GAT C
G	6	CTGTGA	GAT CTA CAC TCT TTC CCT ACA CGA CGC TCT TCC GAT CTC TGT GAT GCA	TCA CAG AGA TCG GAA GAG CGT CGT GTA GGG AAA GAG TGT AGA TC
H	6	TACACCATTT	GAT CTA CAC TCT TTC CCT ACA CGA CGC TCT TCC GAT CTT ACA CCA TTT TGC A	AAA TGG TGT AAG ATC GGA AGA GCG TCG TGT AGG GAA AGA GTG TAG ATC
A	7	ACAT	GAT CTA CAC TCT TTC CCT ACA CGA CGC TCT TCC GAT CTA CAT TGC A	ATG TAG ATC GGA AGA GCG TCG TGT AGG GAA AGA GTG TAG ATC
B	7	GTGCA	GAT CTA CAC TCT TTC CCT ACA CGA CGC TCT TCC GAT CTG TGC ATG CA	TGC ACA GAT CGG AAG AGC GTC GTG TAG GGA AAG AGT GTA GAT C
C	7	CACACA	GAT CTA CAC TCT TTC CCT ACA CGA CGC TCT TCC GAT CTC ACA CAT GCA	TGT GTG AGA TCG GAA GAG CGT CGT GTA GGG AAA GAG TGT AGA TC
D	7	TGTGGCATTT	GAT CTA CAC TCT TTC CCT ACA CGA CGC TCT TCC GAT CTT GTG GCA TTT TGC A	AAA TGC CAC AAG ATC GGA AGA GCG TCG TGT AGG GAA AGA GTG TAG ATC
E	7	TCCG	GAT CTA CAC TCT TTC CCT ACA CGA CGC TCT TCC GAT CTT CCG TGC A	CGG AAG ATC GGA AGA GCG TCG TGT AGG GAA AGA GTG TAG ATC
F	7	AATCA	GAT CTA CAC TCT TTC CCT ACA CGA CGC TCT TCC GAT CTA ATC ATG CA	TGA TTA GAT CGG AAG AGC GTC GTG TAG GGA AAG AGT GTA GAT C
G	7	CTAAGA	GAT CTA CAC TCT TTC CCT ACA CGA CGC TCT TCC GAT CTC TAA GAT GCA	TCT TAG AGA TCG GAA GAG CGT CGT GTA GGG AAA GAG TGT AGA TC
H	7	GGGTCCATTT	GAT CTA CAC TCT TTC CCT ACA CGA CGC TCT TCC GAT CTG GGT CCA TTT TGC A	AAA TGG ACC CAG ATC GGA AGA GCG TCG TGT AGG GAA AGA GTG TAG ATC
A	8	TTAT	GAT CTA CAC TCT TTC CCT ACA CGA CGC TCT TCC GAT CTT TAT TGC A	ATA AAG ATC GGA AGA GCG TCG TGT AGG GAA AGA GTG TAG ATC
B	8	AAGAG	GAT CTA CAC TCT TTC CCT ACA CGA CGC TCT TCC GAT CTA AGA GTG CA	CTC TTA GAT CGG AAG AGC GTC GTG TAG GGA AAG AGT GTA GAT C
C	8	GGCGCA	GAT CTA CAC TCT TTC CCT ACA CGA CGC TCT TCC GAT CTG GCG CAT GCA	TGC GCC AGA TCG GAA GAG CGT CGT GTA GGG AAA GAG TGT AGA TC
D	8	CCTCACATTT	GAT CTA CAC TCT TTC CCT ACA CGA CGC TCT TCC GAT CTC CTC ACA TTT TGC A	AAA TGT GAG GAG ATC GGA AGA GCG TCG TGT AGG GAA AGA GTG TAG ATC
E	8	TATT	GAT CTA CAC TCT TTC CCT ACA CGA CGC TCT TCC GAT CTT ATT TGC A	AAT AAG ATC GGA AGA GCG TCG TGT AGG GAA AGA GTG TAG ATC
F	8	AGACA	GAT CTA CAC TCT TTC CCT ACA CGA CGC TCT TCC GAT CTA GAC ATG CA	TGT CTA GAT CGG AAG AGC GTC GTG TAG GGA AAG AGT GTA GAT C
G	8	GCGACA	GAT CTA CAC TCT TTC CCT ACA CGA CGC TCT TCC GAT CTG CGA CAT GCA	TGT CGC AGA TCG GAA GAG CGT CGT GTA GGG AAA GAG TGT AGA TC
H	8	CTCGGCATTT	GAT CTA CAC TCT TTC CCT ACA CGA CGC TCT TCC GAT CTC TCG GCA TTT TGC A	AAA TGC CGA GAG ATC GGA AGA GCG TCG TGT AGG GAA AGA GTG TAG ATC
A	9	GCTA	GAT CTA CAC TCT TTC CCT ACA CGA CGC TCT TCC GAT CTG CTA TGC A	TAG CAG ATC GGA AGA GCG TCG TGT AGG GAA AGA GTG TAG ATC
B	9	CTAGA	GAT CTA CAC TCT TTC CCT ACA CGA CGC TCT TCC GAT CTC TAG ATG CA	TCT AGA GAT CGG AAG AGC GTC GTG TAG GGA AAG AGT GTA GAT C
C	9	TAGCGA	GAT CTA CAC TCT TTC CCT ACA CGA CGC TCT TCC GAT CTT AGC GAT GCA	TCG CTA AGA TCG GAA GAG CGT CGT GTA GGG AAA GAG TGT AGA TC
D	9	AGCTCCATTT	GAT CTA CAC TCT TTC CCT ACA CGA CGC TCT TCC GAT CTA GCT CCA TTT TGC A	AAA TGG AGC TAG ATC GGA AGA GCG TCG TGT AGG GAA AGA GTG TAG ATC
E	9	CAGT	GAT CTA CAC TCT TTC CCT ACA CGA CGC TCT TCC GAT CTC AGT TGC A	ACT GAG ATC GGA AGA GCG TCG TGT AGG GAA AGA GTG TAG ATC
F	9	TGACG	GAT CTA CAC TCT TTC CCT ACA CGA CGC TCT TCC GAT CTT GAC GTG CA	CGT CAA GAT CGG AAG AGC GTC GTG TAG GGA AAG AGT GTA GAT C
G	9	ACCACA	GAT CTA CAC TCT TTC CCT ACA CGA CGC TCT TCC GAT CTA CCA CAT GCA	TGT GGT AGA TCG GAA GAG CGT CGT GTA GGG AAA GAG TGT AGA TC
H	9	GTTGACATTT	GAT CTA CAC TCT TTC CCT ACA CGA CGC TCT TCC GAT CTG TTG ACA TTT TGC A	AAA TGT CAA CAG ATC GGA AGA GCG TCG TGT AGG GAA AGA GTG TAG ATC
A	10	TCGT	GAT CTA CAC TCT TTC CCT ACA CGA CGC TCT TCC GAT CTT CGT TGC A	ACG AAG ATC GGA AGA GCG TCG TGT AGG GAA AGA GTG TAG ATC
B	10	ATCCG	GAT CTA CAC TCT TTC CCT ACA CGA CGC TCT TCC GAT CTA TCC GTG CA	CGG ATA GAT CGG AAG AGC GTC GTG TAG GGA AAG AGT GTA GAT C
C	10	GATAAA	GAT CTA CAC TCT TTC CCT ACA CGA CGC TCT TCC GAT CTG ATA AAT GCA	TTT ATC AGA TCG GAA GAG CGT CGT GTA GGG AAA GAG TGT AGA TC
D	10	CGAGCCATTT	GAT CTA CAC TCT TTC CCT ACA CGA CGC TCT TCC GAT CTC GAG CCA TTT TGC A	AAA TGG CTC GAG ATC GGA AGA GCG TCG TGT AGG GAA AGA GTG TAG ATC
E	10	TTGG	GAT CTA CAC TCT TTC CCT ACA CGA CGC TCT TCC GAT CTT TGG TGC A	CCA AAG ATC GGA AGA GCG TCG TGT AGG GAA AGA GTG TAG ATC
F	10	CACCA	GAT CTA CAC TCT TTC CCT ACA CGA CGC TCT TCC GAT CTC ACC ATG CA	TGG TGA GAT CGG AAG AGC GTC GTG TAG GGA AAG AGT GTA GAT C
G	10	AGTTCA	GAT CTA CAC TCT TTC CCT ACA CGA CGC TCT TCC GAT CTA GTT CAT GCA	TGA ACT AGA TCG GAA GAG CGT CGT GTA GGG AAA GAG TGT AGA TC
H	10	GCAAGCATTT	GAT CTA CAC TCT TTC CCT ACA CGA CGC TCT TCC GAT CTG CAA GCA TTT TGC A	AAA TGC TTG CAG ATC GGA AGA GCG TCG TGT AGG GAA AGA GTG TAG ATC
A	11	GACA	GAT CTA CAC TCT TTC CCT ACA CGA CGC TCT TCC GAT CTG ACA TGC A	TGT CAG ATC GGA AGA GCG TCG TGT AGG GAA AGA GTG TAG ATC
B	11	CGTGA	GAT CTA CAC TCT TTC CCT ACA CGA CGC TCT TCC GAT CTC GTG ATG CA	TCA CGA GAT CGG AAG AGC GTC GTG TAG GGA AAG AGT GTA GAT C
C	11	TCACGA	GAT CTA CAC TCT TTC CCT ACA CGA CGC TCT TCC GAT CTT CAC GAT GCA	TCG TGA AGA TCG GAA GAG CGT CGT GTA GGG AAA GAG TGT AGA TC
D	11	ATGTCCATTT	GAT CTA CAC TCT TTC CCT ACA CGA CGC TCT TCC GAT CTA TGT CCA TTT TGC A	AAA TGG ACA TAG ATC GGA AGA GCG TCG TGT AGG GAA AGA GTG TAG ATC
E	11	ATCT	GAT CTA CAC TCT TTC CCT ACA CGA CGC TCT TCC GAT CTA TCT TGC A	AGA TAG ATC GGA AGA GCG TCG TGT AGG GAA AGA GTG TAG ATC
F	11	GATAA	GAT CTA CAC TCT TTC CCT ACA CGA CGC TCT TCC GAT CTG ATA ATG CA	TTA TCA GAT CGG AAG AGC GTC GTG TAG GGA AAG AGT GTA GAT C
G	11	CGAGCA	GAT CTA CAC TCT TTC CCT ACA CGA CGC TCT TCC GAT CTC GAG CAT GCA	TGC TCG AGA TCG GAA GAG CGT CGT GTA GGG AAA GAG TGT AGA TC
H	11	TCGCGCATTT	GAT CTA CAC TCT TTC CCT ACA CGA CGC TCT TCC GAT CTT CGC GCA TTT TGC A	AAA TGC GCG AAG ATC GGA AGA GCG TCG TGT AGG GAA AGA GTG TAG ATC
A	12	TAAG	GAT CTA CAC TCT TTC CCT ACA CGA CGC TCT TCC GAT CTT AAG TGC A	CTT AAG ATC GGA AGA GCG TCG TGT AGG GAA AGA GTG TAG ATC
B	12	AGGCG	GAT CTA CAC TCT TTC CCT ACA CGA CGC TCT TCC GAT CTA GGC GTG CA	CGC CTA GAT CGG AAG AGC GTC GTG TAG GGA AAG AGT GTA GAT C
C	12	GCCTCA	GAT CTA CAC TCT TTC CCT ACA CGA CGC TCT TCC GAT CTG CCT CAT GCA	TGA GGC AGA TCG GAA GAG CGT CGT GTA GGG AAA GAG TGT AGA TC
D	12	CTTAACATTT	GAT CTA CAC TCT TTC CCT ACA CGA CGC TCT TCC GAT CTC TTA ACA TTT TGC A	AAA TGT TAA GAG ATC GGA AGA GCG TCG TGT AGG GAA AGA GTG TAG ATC
E	12	GTTT	GAT CTA CAC TCT TTC CCT ACA CGA CGC TCT TCC GAT CTG TTT TGC A	AAA CAG ATC GGA AGA GCG TCG TGT AGG GAA AGA GTG TAG ATC
F	12	CAACG	GAT CTA CAC TCT TTC CCT ACA CGA CGC TCT TCC GAT CTC AAC GTG CA	CGT TGA GAT CGG AAG AGC GTC GTG TAG GGA AAG AGT GTA GAT C
G	12	TGGAAA	GAT CTA CAC TCT TTC CCT ACA CGA CGC TCT TCC GAT CTT GGA AAT GCA	TTT CCA AGA TCG GAA GAG CGT CGT GTA GGG AAA GAG TGT AGA TC
H	12	ACCGCCATTT	GAT CTA CAC TCT TTC CCT ACA CGA CGC TCT TCC GAT CTA CCG CCA TTT TGC A	AAA TGG CGG TAG ATC GGA AGA GCG TCG TGT AGG GAA AGA GTG TAG ATC

## Sheet: Common Y-adapter
Common Y-adapter	Sequence
Top strand_5'CG overhang (HinP1I,TaqAI)	CGAGATCGGAAGAGCGGGGACTTTAAGC
Top strand_5'TA overhang (BfaI)	TAAGATCGGAAGAGCGGGGACTTTAAGC
Bottom strand	GATCGGTCTCGGCATTCCTGCTGAACCGCTCTTCCGATCT
