# Supplementary material for: Retrospective genomic analysis of sorghum adaptation to temperate-zone grain production
Source: Genome Biol. 2013 Jun 26;14(6):R68. doi: 10.1186/gb-2013-14-6-r68 (PMC3706989; doi:10.1186/gb-2013-14-6-r68)
Supplement: Additional File 12 — Table S6. Raw introgression scores. [file gb-2013-14-6-r68-S12.ZIP]

Archive with 3 entries (2 files):
- AdditionalFile12_TableS6.csv
- __MACOSX/
- __MACOSX/._AdditionalFile12_TableS6.csv
